# Supplementary material for: Deep sequencing and miRNA profiles in alcohol-induced neuroinflammation and the TLR4 response in mice cerebral cortex
Source: Sci Rep. 2018 Oct 29;8:15913. doi: 10.1038/s41598-018-34277-y (PMC6206094; doi:10.1038/s41598-018-34277-y)
Supplement: Supplementary file 2 — Supplementary Tables 1S-7S [file 41598_2018_34277_MOESM2_ESM.xlsx]

## Sheet: Supplentary Table 1S
Supplementary Table 1S: Total RNA Quality Control: Total RNA were isolated from cortex mice and measured with nanodrop for obtain the protein contamination with 260/280 ratio and the compounds contamination with 260/230 ratio. The total RNA amount and RIN values were obtained with bioanalyzer Agilent 2100. The nine better samples in each condition were selected for NGS study.
Muestra	Proyecto	Conc (ng/µl)	A260/280	A260/230	ng/µl	RIN
RNAt WT1	PI_miRNAs	43.7	2.18	2.39	437	7.5
RNAt WT2	PI_miRNAs	49.1	2.17	2.32	491	7.6
RNAt WT3	PI_miRNAs	89.4	2.1	2.06	894	7.8
RNAt WT4	PI_miRNAs	456.6	2.06	2.19	913.2	7.1
RNAt WT5	PI_miRNAs	453.6	2.05	2.18	907.2	7.5
RNAt WT6	PI_miRNAs	285.4	2.09	1.36	570.8	8.5
RNAt WT7	PI_miRNAs	475.1	2.05	2.21	950.2	8.2
RNAt WT8	PI_miRNAs	301.1	2.08	2.28	602.2	8.4
RNAt WT9	PI_miRNAs	361.7	2.07	2.27	723.4	8.3
RNAt WT10	PI_miRNAs	587.1	2.09	2.22	587.1	8.3
RNAt WT11	PI_miRNAs	573.6	2.07	2.27	573.6	8.3
RNAt WE1	PI_miRNAs	78.9	2.07	2.42	789	8.2
RNAt WE2	PI_miRNAs	78.5	2.05	2.45	785	8.6
RNAt WE3	PI_miRNAs	74.7	2.03	2.43	747	8.2
RNAt WE4	PI_miRNAs	463.5	2.06	2.21	927	7.5
RNAt WE5	PI_miRNAs	622.4	2.05	2.3	1244.8	7
RNAt WE6	PI_miRNAs	291.1	2.09	1.67	582.2	8.5
RNAt WE7	PI_miRNAs	340.4	2.06	2.19	680.8	8.3
RNAt WE8	PI_miRNAs	404.9	2.06	2.26	809.8	8.1
RNAt WE9	PI_miRNAs	278.2	2.07	2.07	556.4	8.4
RNAt WE10	PI_miRNAs	554.2	2.06	2.21	554.2	8.1
RNAt WE11	PI_miRNAs	705.1	2.07	2.25	705.1	8.5
RNAt KO1	PI_miRNAs	70.8	2.09	2.4	708	8.3
RNAt KO2	PI_miRNAs	64	2.08	2.37	640	8.4
RNAt KO3	PI_miRNAs	59.2	2.09	2.43	592	8.2
RNAt KO4	PI_miRNAs	521.6	2.06	2.18	1043.2	7.8
RNAt KO5	PI_miRNAs	162.4	2.08	2.16	324.8	8.4
RNAt KO6	PI_miRNAs	243	2.09	2.01	486	8.5
RNAt KO7	PI_miRNAs	208.1	2.09	2.19	416.2	8.6
RNAt KO8	PI_miRNAs	361.4	2.05	2.12	722.8	8.1
RNAt KO9	PI_miRNAs	180.2	2.09	2.1	360.4	8.5
RNAt KO10	PI_miRNAs	395	2.08	1.78	395	8.5
RNAt KO11	PI_miRNAs	563.7	2.02	1.98	563.7	8.4
RNAt KE1	PI_miRNAs	70.7	2.08	2.42	707	8.4
RNAt KE2	PI_miRNAs	40.2	2.1	2.34	402	8
RNAt KE3	PI_miRNAs	65.8	2.07	2.45	658	8.1
RNAt KE4	PI_miRNAs	400.7	2.08	2.25	801.4	8.4
RNAt KE5	PI_miRNAs	490.9	2.03	2.24	981.8	7.4
RNAt KE6	PI_miRNAs	268.5	2.08	2.24	537	8.3
RNAt KE7	PI_miRNAs	303.6	2.08	2.02	607.2	8.2
RNAt KE8	PI_miRNAs	282.6	2.08	2.27	565.2	8.1
RNAt KE9	PI_miRNAs	313.6	2.07	2.25	627.2	8.4
RNAt KE10	PI_miRNAs	465.4	2.06	2.23	465.4	8.6
RNAt KE11	PI_miRNAs	358.4	2.08	2.23	358.4	8.5

## Sheet: Supplentary Table 2S
Supplementary Table 2S: Deep Sequencing reads Quality Control: After Illumina HiSeq sequencing protocol was done, the raw reads were evaluated. The table show the number of sequences obtained in each pool sample, the mean length of the reads, the average of total Mega Bases information obtained and the mean of sequencing quality. These results were defined before and after trimming process.
Raw Data summary	Raw Data summary
samplename↓	number.of.sequences	length..average.	total.Mb	quality
WT_1	3694335	51	188	39.26
WT_2	4000000	51	204	39.27
WT_3	3347939	51	170	39.27
WT+EtOH_1	4000000	51	204	39.29
WT+EtOH_2	3737208	51	190	39.32
WT+EtOH_3	3453060	51	176	39.29
KO_1	4000000	51	204	39.28
KO_2	3695752	51	188	39.31
KO_3	2593533	51	132	39.31
KO+EtOH_1	3362150	51	171	39.31
KO+EtOH_2	3851194	51	196	39.31
KO+EtOH_3	3162596	51	161	39.33
Trimmed Data summary
samplename	number.of.sequences	length..average.	total.Mb	quality
WT_1	3538978	45	159	39.23
WT_2	3902460	45	178	39.25
WT_3	3235803	45	146	39.22
WT+EtOH_1	3867763	44	172	39.25
WT+EtOH_2	3648401	45	165	39.3
WT+EtOH_3	3292011	45	150	39.28
KO_1	3832890	44	168	39.23
KO_2	3544072	45	161	39.29
KO_3	2500610	45	114	39.31
KO+EtOH_1	3261983	44	145	39.27
KO+EtOH_2	3755273	45	169	39.28
KO+EtOH_3	3080880	45	141	39.31

## Sheet: Supplentary Table 3S
Supplementary Table 3S: Non-coding small RNA Percentage summary: Trimmed reads were mapped against databases for homologous non-coding RNAs (ncRNAs) with Bowtie version 2.2.5 and TopHat version 2.1.0 software. The data also indicates that there was around 19% of reads corresponding to miRNAs sequences.
ncRNAs	WT_1	WT_2	WT_3	WT+EtOH_1	WT+EtOH_2	WT+EtOH_3	KO_1	KO_2	KO_3	KO+EtOH_1	KO+EtOH_2	KO+EtOH_3
processed_transcript	0,486	0,409	0,497	0,844	0,29	0,274	0,8	0,253	0,223	0,705	0,26	0,232
lincRNA	6507	5581	6291	6462	6054	5567	6551	5601	5245	6485	5887	5462
antisense	0,677	0,719	0,646	0,599	0,749	0,8	0,535	0,76	0,704	0,575	0,753	0,68
retained_intron	7798	9408	8294	8042	8343	8493	8209	8469	9582	7997	8468	9131
sense_intronic	0,141	0,128	0,128	0,152	0,133	0,136	0,163	0,129	0,137	0,166	0,139	0,135
sense_overlapping	0,002	0,002	0,001	0	0,004	0,004	0,001	0,004	0,003	0,002	0,004	0,002
Mt_tRNA	0,659	0,478	0,553	0,504	0,551	0,46	0,434	0,495	0,397	0,449	0,573	0,44
Mt_rRNA	1614	2273	2091	1576	2878	1892	1,56	2722	1414	1,99	1439	2,34
snoRNA	57111	61616	57752	57057	59534	64382	53953	61,19	65335	56,06	61922	64785
snRNA	1497	1467	1498	0,818	2433	2127	0,564	2609	1552	0,966	2408	1609
misc_RNA	2526	1592	2,53	0,393	4908	3795	0,33	5316	3106	1081	4348	3207
rRNA	2348	2011	2352	1583	2232	2008	1424	2594	2341	1678	2223	1909
miRNA	18635	14316	17367	21968	11892	10061	25476	9857	9961	21845	11576	10066

## Sheet: Supplentary Table 4S
Supplementary Table 4S: Normalized miRNAs sequences: After the non-coding RNAs were identified, we showed the miRNAs normalized reads number for each sample.
miRNA	WT_1	WT_2	WT_3	WE_1	WE_2	WE_3	KO_1	KO_2	KO_3	KE_1	KE_2	KE_3
mmu-mir-181a-1	135.124	117.958	143.053	123.022	125.561	136.193	127.434	126.236	173.328	145.008	122.094	142.878
mmu-mir-181a-2	124.315	108.52	131.607	113.179	115.514	125.297	117.238	116.137	159.458	133.405	112.324	131.447
mmu-mir-26a-1	116.493	107.314	126.18	115.466	103.369	112.267	118.994	104.01	142.188	133.763	101.215	119.935
mmu-mir-26a-2	116.486	107.31	126.178	115.463	103.359	112.278	118.989	104.005	142.173	133.76	101.212	119.938
mmu-mir-125b-2	109.42	100.102	116.959	103.804	104.884	116.564	106.113	107.404	148.378	121.648	103.703	123.558
mmu-mir-30d	109.113	97.0526	115.491	102.707	97.1915	109.132	105.425	101.141	138.719	119.018	97.068	115.147
mmu-mir-125a	109.077	101.428	118.383	102.968	104.714	116.367	105.452	109.236	150.09	120.252	103.397	124.543
mmu-mir-486a	106.159	94.9676	111.987	96.8861	97.9278	106.578	98.7072	97.3616	141.572	114.018	95.9027	114.303
mmu-mir-125b-1	104.668	95.7351	111.87	99.3068	100.318	111.49	101.493	102.729	141.912	116.369	99.2115	118.183
mmu-let-7c-2	103.659	90.2018	110.765	97.8303	91.5692	97.7818	101.016	94.3883	127.213	113.928	92.2084	104.379
mmu-let-7c-1	103.531	90.1098	110.645	97.7403	91.3198	97.7173	100.943	94.2308	127.016	113.827	92.0585	104.292
mmu-mir-191	103.415	93.8218	110.192	99.0149	96.904	104.098	100.635	97.1716	133.088	114.564	94.136	112.412
mmu-let-7a-2	103.213	88.9278	110.312	98.1355	89.0104	94.3622	102.139	91.0297	122.112	115.002	89.2867	101.096
mmu-mir-30a	101.624	88.8615	109.503	99.18	88.0693	96.9605	101.631	87.772	120.921	114.351	86.2564	102.293
mmu-let-7a-1	98.7217	85.0614	105.536	93.8714	85.1686	90.2879	97.6791	87.0414	116.908	110.002	85.4119	96.7157
mmu-mir-9-1	97.7453	87.7132	107.765	98.5237	81.3136	88.3015	102.729	81.0164	112.237	114.25	79.5409	94.032
mmu-mir-9-2	97.741	87.7132	107.765	98.5272	81.3266	88.3015	102.732	81.0164	112.264	114.253	79.5409	94.032
mmu-mir-9-3	97.741	87.7132	107.77	98.5272	81.3266	88.3015	102.735	81.0164	112.264	114.253	79.5289	94.05
mmu-mir-486b	97.6547	87.3662	103.028	89.1128	90.0699	98.0324	90.7898	89.5485	130.237	104.866	88.2224	105.159
mmu-mir-181b-2	96.5618	85.4506	102.06	91.2671	82.5607	89.3884	96.1286	83.1688	114.059	105.663	81.8714	94.9574
mmu-let-7f-2	96.4919	84.899	103.925	95.601	75.8902	85.6975	101.112	81.1132	113.325	114.149	75.8823	93.5701
mmu-mir-182	95.4925	98.3849	113.148	83.6163	68.5916	46.1791	116.977	65.1212	74.3587	86.9316	65.4034	75.792
mmu-mir-30c-2	95.451	89.0476	104.072	96.7266	84.2927	95.1565	97.519	84.9865	115.852	109.3	83.6561	97.4277
mmu-mir-30c-1	95.4458	89.0476	104.072	96.7224	84.2826	95.1565	97.5211	84.9985	115.808	109.3	83.6561	97.4277
mmu-mir-181c	94.2868	82.2183	99.1741	88.3013	81.6208	89.6485	94.1596	82.8074	113.654	103.824	80.4871	95.7602
mmu-mir-181b-1	92.0458	81.4039	97.2416	86.9751	78.5043	84.9186	91.6684	79.0753	108.669	100.676	77.9035	90.439
mmu-let-7f-1	92.0046	80.9381	98.9631	91.1573	72.5636	81.4833	96.4592	77.2296	108.089	108.857	72.3841	88.996
mmu-mir-138-1	91.1714	87.2667	104.736	96.0006	85.0503	90.0337	95.5756	82.7711	109.269	105.252	81.3574	94.1057
mmu-mir-541	90.5395	78.2137	95.1655	88.5684	76.9458	81.9715	89.262	74.7275	104.13	99.2461	74.7923	88.6835
mmu-let-7b	90.4385	79.4024	95.2891	83.7543	81.3912	86.0802	87.7862	84.5954	112.045	97.7838	81.4538	92.5111
mmu-mir-143	88.3135	80.6539	97.5001	89.854	71.7819	78.3484	94.1173	73.2234	100.075	106.203	72.7572	86.0578
mmu-mir-138-2	86.8572	83.2339	99.9151	91.582	80.8239	85.9232	91.1074	78.8592	104.217	100.443	77.5234	89.8212
mmu-mir-411	86.3561	76.5871	94.0853	88.2489	71.9537	78.4183	89.7668	71.5808	95.6507	100.479	74.1592	84.087
mmu-let-7g	85.4063	72.697	90.538	82.6718	65.6074	75.331	87.3891	74.0132	100.51	98.3115	68.2449	80.015
mmu-mir-204	84.8286	81.1696	91.5201	83.9486	77.113	81.4279	88.8647	74.9475	106.106	96.6421	75.7649	96.4601
mmu-mir-16-2	84.1835	78.0633	91.4012	88.0144	67.4029	78.2075	90.1783	69.6418	93.2986	101.021	68.6215	82.0927
mmu-mir-16-1	84.1705	78.0633	91.3863	88.0278	67.4029	78.2075	90.1943	69.5997	93.2986	101.048	68.6215	82.0085
mmu-let-7d	83.8411	71.139	89.2351	80.2761	71.8394	76.1834	84.004	73.192	98.1577	94.2894	73.0768	81.5359
mmu-mir-151	83.7203	76.4012	89.9523	83.6427	76.4687	81.6207	85.2005	74.7275	101.45	95.7725	73.8882	86.2155
mmu-mir-30e	83.3785	75.5241	90.6648	83.8259	68.4398	78.9978	87.1355	70.0142	99.6296	96.509	68.8053	82.4248
mmu-let-7e	81.1994	70.7373	85.7954	78.4957	68.9629	74.8833	80.798	69.8087	94.4765	90.1543	69.7949	79.5701
mmu-mir-100	80.9271	74.9287	86.5488	84.1645	76.0303	79.5162	87.2538	71.6593	97.5394	98.5161	72.2464	87.6398
mmu-mir-383	79.9481	67.6513	84.8163	75.2558	74.3627	80.361	77.908	68.0176	87.9109	86.792	72.4307	81.4623
mmu-mir-744	78.7525	71.8663	85.5207	73.1328	73.6724	83.3843	75.0946	76.555	104.772	84.7192	72.4286	86.3092
mmu-mir-183	77.2497	83.3161	95.1429	68.6	59.7121	29.0192	101.191	49.813	51.1951	65.7705	53.7724	61.4831
mmu-let-7i	76.4109	66.5761	81.4333	73.9761	63.0695	69.7811	77.5344	68.6724	89.8464	84.7185	64.004	73.6585
mmu-mir-149	76.3252	72.615	84.9539	73.9117	73.623	80.1163	75.6983	73.7154	98.4622	83.7599	72.7788	83.1055
mmu-mir-3074-1	75.3851	63.788	80.0292	74.5955	61.2969	68.0332	77.0636	63.4704	82.7776	87.0911	61.5812	72.151
mmu-mir-129-1	75.2719	68.83	83.637	73.706	70.244	74.7919	73.5236	68.7713	90.2903	81.6346	69.7109	76.4336
mmu-mir-129-2	75.2719	68.9678	83.637	73.706	70.244	74.8833	73.5756	68.8163	90.2903	81.5761	69.598	76.4336
mmu-mir-150	72.8181	69.781	80.0092	73.2383	70.2432	78.7552	72.1621	70.3865	93.4275	80.8303	69.2177	80.0747
mmu-mir-3074-2	72.1075	61.0146	76.5497	71.3719	58.6318	65.0752	73.713	60.7108	79.1785	83.3046	58.9038	69.014
mmu-mir-30b	71.8621	67.8648	79.8158	77.0866	54.5172	64.5878	78.9221	56.8583	77.0389	88.3261	57.2964	65.2689
mmu-mir-186	71.2366	66.7906	78.5292	74.5353	60.881	67.2821	75.6453	59.6858	81.3817	84.6324	60.058	69.4231
mmu-mir-127	69.0051	63.5843	74.7684	69.2593	60.1029	63.6624	72.6011	59.2332	76.6199	79.2103	59.4619	70.1354
mmu-mir-128-1	68.7391	55.9556	70.2923	63.2254	64.5586	71.3129	63.068	64.0049	84.9398	75.5947	64.7799	70.9978
mmu-mir-139	68.2981	63.366	76.215	67.0634	65.4672	67.7513	68.1714	64.599	82.2465	76.0336	65.0264	70.1446
mmu-mir-136	68.0291	62.6987	77.0802	74.0674	50.6296	60.5546	76.1344	48.9364	71.1886	84.1277	50.8786	63.3449
mmu-mir-1843b	67.792	56.3314	68.6966	67.7534	55.4956	59.6139	69.6045	55.2018	72.5093	75.1582	54.0562	65.0157
mmu-mir-330	67.3326	59.1957	71.9109	65.623	59.3081	61.591	67.2016	58.6297	76.8307	73.9105	57.3782	63.9653
mmu-mir-434	67.2583	60.6131	72.414	68.883	57.7553	63.8184	71.2077	58.0311	78.4653	77.6399	57.2064	68.5274
mmu-mir-3071	66.43	61.1536	75.7604	72.8606	49.374	58.8295	75.2299	46.142	66.9428	83.71	49.8321	61.301
mmu-mir-26b	65.2756	61.3362	71.5233	69.5172	46.1334	51.6669	73.7301	44.6255	64.9871	80.9155	48.1512	57.0567
mmu-mir-30f	64.4418	59.6822	70.8469	69.9939	54.7494	57.2065	71.8279	48.8224	71.1103	80.1157	54.0562	62.8905
mmu-let-7j	64.3325	54.1444	66.4946	63.0159	46.8559	46.5734	66.6102	53.6039	65.7959	70.6201	47.0115	56.0299
mmu-mir-146b	63.8664	47.8011	63.8722	62.6376	42.7051	46.5734	67.5598	44.2983	57.9372	74.6694	43.2745	52.0585
mmu-mir-218-2	63.8322	55.2674	70.9372	69.6541	45.3198	50.2261	71.9109	48.2393	62.4209	80.3795	44.9498	57.717
mmu-mir-126a	63.1681	58.4584	72.0377	70.5781	48.3886	54.5079	72.3342	50.4317	70.5992	82.7797	48.8531	62.3599
mmu-mir-351	62.7293	54.2304	63.1586	58.683	55.6864	63.2294	60.2702	57.0942	78.2385	67.7289	55.9018	64.4134
mmu-mir-369	62.6546	58.0402	64.4392	65.818	50.1076	57.5399	67.3821	51.9435	72.3108	72.7128	49.8321	57.0567
mmu-mir-484	62.5795	62.332	72.7142	63.3015	60.8479	66.6095	66.3189	61.7927	80.5843	72.1307	60.1237	67.7957
mmu-mir-1843a	62.4278	52.47	64.9833	63.0159	49.7465	53.3974	65.1456	47.4914	63.6986	69.9364	48.5075	57.0567
mmu-mir-192	61.7211	54.4005	64.1019	61.1793	43.6589	48.0423	67.8213	44.2983	62.3069	73.9105	44.0732	54.9225
mmu-mir-99a	60.9625	55.9167	63.7034	63.5425	53.3662	56.7778	65.6781	52.4187	73.0118	73.347	52.9369	61.7173
mmu-mir-664	60.8316	57.221	64.8303	60.8309	52.7517	61.0133	61.3172	59.9314	76.965	68.7601	55.4973	66.0575
mmu-mir-218-1	60.6227	52.47	67.1457	66.0412	42.3693	46.9562	68.5713	45.8533	59.1368	76.3753	42.1157	54.3344
mmu-mir-485	59.5283	55.5673	64.5494	57.5602	56.7357	62.584	59.5786	59.3177	77.4844	65.2438	56.785	65.0157
mmu-mir-532	59.5135	54.4846	62.0116	59.4464	51.2919	53.6271	61.8337	46.9693	59.7069	65.6743	50.7348	54.9225
mmu-mir-3065	59.3184	58.6329	68.525	67.7107	47.3143	50.8497	70.9183	46.424	66.5688	76.5899	44.5767	56.2937
mmu-mir-181d	59.2198	52.8644	60.3121	59.1005	47.537	50.5656	63.7137	45.5577	57.3049	66.6965	48.3307	55.2076
mmu-mir-212	59.1203	52.7671	63.7559	61.6556	52.9434	56.1107	61.6867	52.9664	64.9871	69.2896	50.2922	58.9101
mmu-mir-378c	59.1203	50.968	59.8514	57.9939	53.2206	52.9257	62.1221	50.0228	68.7005	62.7723	49.1887	54.6315
mmu-mir-126b	58.3112	53.7817	66.3325	65.105	44.7049	50.1473	66.6534	46.3972	64.9512	76.3042	44.9449	57.5266
mmu-mir-145a	58.2941	56.1179	64.4392	60.8333	57.1518	58.2004	59.6972	56.6178	74.835	69.581	57.131	62.3599
mmu-mir-93	56.9402	51.0822	62.6609	59.782	43.3494	40.824	62.9015	40.4329	61.313	70.0064	46.1841	52.0585
mmu-mir-129b	56.2028	53.0565	60.0067	52.2085	50.6296	60.8214	53.9222	55.3387	72.5803	55.6395	53.2019	61.4831
mmu-mir-361	55.9468	51.0822	60.0067	57.3286	47.537	50.8497	58.5866	47.9922	60.794	63.5874	48.1512	59.7529
mmu-mir-132	55.9343	48.6353	59.9793	59.623	43.5291	51.7942	59.0259	46.0209	59.0077	66.0834	45.4047	49.4231
mmu-mir-21a	55.0065	49.3648	58.1904	59.503	37.8731	40.824	63.6309	26.9553	57.9372	68.4539	39.7584	45.9792
mmu-mir-10b	54.5804	45.0446	54.0871	53.1415	38.3596	36.6181	60.3259	26.9553	50.2551	67.7289	35.2492	45.9792
mmu-mir-451a	54.5804	50.3784	53.845	60.2144	31.4498	32.8187	59.4596	28.2478	38.2033	69.7243	25.4393	31.0079
mmu-mir-451b	54.5804	50.3784	53.845	60.1613	31.4498	32.8187	59.4596	28.2478	38.2033	69.7243	25.4393	31.0079
mmu-mir-3544	54.2878	50.618	58.8796	56.0984	44.5421	46.5734	56.7621	45.2547	57.3049	62.0316	45.5224	49.765
mmu-mir-337	53.9882	50.2566	58.0125	54.8885	44.2549	46.5734	55.6428	44.6255	57.3049	61.3813	44.8205	49.765
mmu-mir-34c	53.8118	41.0739	52.1659	51.7884	41.062	42.6797	60.9754	37.7639	58.5107	60.1626	34.2938	52.4547
mmu-mir-298	53.681	55.2923	60.4622	53.436	52.2209	48.0423	61.2851	53.6039	64.5681	62.2831	48.6816	50.1741
mmu-mir-340	53.6157	48.9748	62.8948	59.2711	43.5621	37.3915	63.7459	38.4218	51.5004	67.6113	37.9526	48.626
mmu-mir-425	53.366	52.0611	57.0854	57.7325	44.8225	52.4365	60.1579	46.142	52.087	60.9753	45.2931	53.0791
mmu-mir-423	52.5412	44.6467	54.0871	48.2299	47.7557	49.0459	50.7885	49.1615	65.3962	54.5726	48.6816	56.2937
mmu-mir-873a	51.7015	47.0921	57.0386	61.0935	45.9589	47.4149	60.4797	40.2143	58.5107	66.9423	44.9498	49.6803
mmu-mir-1839	51.6569	43.8054	51.444	54.5426	41.3014	39.5652	58.7794	36.7513	45.8855	63.3596	40.8279	39.9831
mmu-mir-382	51.0941	47.8011	56.0897	52.4226	35.7004	42.5123	55.3879	43.261	50.2551	61.5139	45.5224	47.025
mmu-mir-673	51.0941	46.5079	54.0871	51.8794	48.3886	52.9257	50.3951	50.8275	57.3049	56.2409	49.1887	51.3347
mmu-mir-146a	50.5043	45.4288	56.2948	54.9733	37.8731	38.8878	56.9882	30.4845	43.2052	64.8783	42.1157	40.7898
mmu-mir-98	49.8847	43.13	53.845	50.2021	34.4448	30.4107	57.6407	39.9699	51.1951	62.2831	36.7953	44.8496
mmu-mir-677	49.4536	47.9526	50.5378	49.673	46.1334	48.0423	48.0294	47.7444	53.7441	53.4129	48.1512	47.5202
mmu-mir-31	48.3379	38.5521	49.7602	49.2499	40.7145	35.7768	50.9569	41.3486	52.7205	55.5809	39.5558	42.7909
mmu-mir-431	48.3088	45.0905	52.1659	52.3482	41.062	39.9089	52.1141	40.7602	41.855	53.3507	43.0346	47.4905
mmu-mir-3059	48.0613	45.2384	46.9812	46.0253	43.6589	40.2096	46.2534	39.4888	50.2551	51.0311	42.9955	42.2766
mmu-mir-142a	48.0065	45.0905	50.339	51.0491	24.2436	37.3915	52.8245	26.6699	41.855	59.9756	26.5956	37.8426
mmu-mir-873b	47.8131	43.8054	51.733	50.9518	44.2549	44.9203	51.1688	42.5172	52.087	55.4328	43.8131	47.9987
mmu-mir-195a	47.5598	40.5272	46.1412	50.2021	24.7809	33.8758	53.1116	32.3756	36.1554	61.7753	33.4645	40.7898
mmu-mir-379	47.0369	44.8474	52.2929	53.2405	28.5759	35.7658	56.3749	36.122	45.8855	61.5139	32.1008	25.2858
mmu-mir-1298	46.7669	44.8474	56.2948	50.9518	47.3143	36.6181	55.8921	36.7513	54.517	53.4129	35.7879	50.5716
mmu-mir-497a	46.2084	44.6467	50.8467	53.1415	43.6589	46.5734	54.9499	40.4329	45.8855	57.8976	42.1157	46.5118
mmu-mir-10a	45.0088	45.9814	46.1412	52.2085	40.1283	33.8758	56.3749	37.3498	48.2072	66.2416	38.1589	39.9831
mmu-mir-329	44.6897	36.2993	45.2451	48.0748	35.7004	37.4188	46.4441	35.4587	33.8337	46.6042	31.3536	37.2431
mmu-mir-384	44.6897	42.411	44.7736	52.839	21.3525	25.7	56.0554	31.4665	38.2033	59.371	36.7953	38.2168
mmu-mir-370	44.6597	36.145	45.2878	42.1695	37.2897	37.5581	41.8205	33.2323	41.0292	46.9486	35.1062	35.1594
mmu-mir-335	44.5138	43.8092	51.0985	54.9158	22.3231	38.2826	58.172	26.6699	12.5996	65.3722	27.8709	38.936
mmu-mir-324	44.3621	42.6558	50.5378	44.1984	39.2767	46.1791	44.8208	40.8791	48.2072	49.8186	41.4897	46.5118
mmu-mir-674	44.3621	33.9198	43.2508	43.9758	39.7101	40.824	40.0012	34.0138	45.8855	44.4142	34.0905	38.2168
mmu-mir-154	44.0255	37.1249	46.9812	49.3988	34.4448	32.8187	48.5122	34.0138	41.6924	50.7382	37.722	38.2168
mmu-mir-338	43.0256	41.4411	47.3285	45.0566	37.2897	35.1198	49.1486	29.7856	39.7488	53.1055	35.4936	40.1319
mmu-mir-124-3	42.9565	41.0987	44.2849	45.6442	36.8362	37.4188	47.5252	37.3498	50.2551	53.8889	37.722	39.9831
mmu-mir-15a	42.5784	38.9554	49.2259	51.072	24.7809	29.0192	51.7755	25.5103	41.6924	54.1208	31.3536	31.0079
mmu-mir-185	42.5784	34.4381	41.5332	40.591	21.3525	29.0192	43.674	29.4171	47.085	43.9295	29.6968	27.4612
mmu-mir-380	42.5117	41.2596	49.0795	49.2499	32.282	34.4253	50.5539	35.869	36.8324	51.3756	32.4293	34.2637
mmu-mir-346	42.1884	39.9249	46.1412	39.9663	37.8731	42.5123	44.8208	43.9622	57.9372	47.3885	44.5767	47.9987
mmu-mir-34a	41.9734	26.2906	37.0323	41.0603	27.2438	32.0662	38.2329	28.0458	43.3182	47.2124	26.4685	29.8952
mmu-mir-376b	41.7856	40.5272	46.9812	46.9251	26.1845	21.2562	50.7885	25.5103	48.2072	55.2229	30.5548	31.0079
mmu-mir-1224	41.1145	39.4638	42.4499	38.6546	41.9761	46.5204	39.2518	42.185	56.8717	41.7071	37.8705	49.1313
mmu-mir-666	41.1145	43.6922	48.1095	43.4845	41.9761	42.8475	47.3022	41.0554	54.4059	50.0007	41.6697	40.7091
mmu-mir-24-2	40.9379	30.8901	42.1304	40.8908	28.5759	31.6695	46.4441	26.9553	33.8337	44.4142	22.5296	35.0677
mmu-mir-339	40.9379	39.9249	45.7006	41.745	34.4448	40.824	44.3759	40.4329	45.8855	39.2458	40.8279	37.2431
mmu-mir-708	40.8131	39.8909	47.5943	46.421	34.3766	34.4253	47.0753	34.3619	46.2347	53.4241	31.9096	35.9974
mmu-mir-221	39.7013	39.2211	49.1168	53.0123	37.3231	43.2934	50.5515	29.5318	39.9398	58.7973	38.4678	47.4905
mmu-mir-676	39.7013	36.5212	38.9476	37.8287	31.9561	28.712	46.8581	26.6699	29.2554	39.4798	23.5537	32.4173
mmu-mir-134	39.5456	37.1249	44.7736	40.283	31.4498	35.7658	42.3981	37.9205	43.2052	45.3338	29.6968	39.9831
mmu-mir-1981	39.5456	38.6126	39.5633	39.9663	39.2767	44.0091	42.1248	40.8791	47.085	44.882	37.2679	42.2766
mmu-mir-377	39.5456	31.5655	40.2525	37.8524	31.4498	36.6181	33.982	39.4888	40.0352	41.7923	34.0905	32.4947
mmu-mir-700	37.8183	36.0034	44.6433	33.2964	29.8748	19.1413	41.8194	30.7542	37.7988	41.0297	38.9619	36.6617
mmu-mir-877	37.4036	33.9198	42.1304	31.8487	33.0411	33.8758	38.9533	28.2478	38.2033	27.7164	24.0756	32.4947
mmu-mir-187	36.8042	38.9554	44.2849	38.6021	36.2818	18.3091	42.9258	26.9553	24.1036	38.5251	34.0905	36.1973
mmu-mir-345	36.8042	39.611	41.5332	36.184	35.0891	36.6181	40.6495	31.4665	24.1036	46.194	31.3536	33.8398
mmu-mir-219b	35.9206	31.683	29.642	38.15	22.7984	26.6977	36.4895	28.9492	11.0876	43.9428	24.5264	20.8958
mmu-mir-872	35.5098	33.9198	45.7006	43.9758	23.1896	27.4636	48.6687	8.50345	12.0518	50.4386	22.5296	15.5039
mmu-mir-15b	34.0628	32.8047	30.939	34.2241	32.272	21.2562	40.9603	28.2478	40.0352	39.2458	27.7626	25.2858
mmu-mir-124-1	33.896	34.8933	40.6021	41.783	30.9589	26.8682	41.8194	29.5318	41.855	45.4004	30.0778	23.7453
mmu-mir-378a	33.2699	31.5655	33.3888	35.7251	28.5759	27.4636	29.0954	28.2478	31.1534	25.9366	30.5548	33.8398
mmu-mir-770	32.9441	32.2942	41.3616	38.2897	34.543	28.712	40.3351	32.8968	19.9699	35.7416	31.9437	20.453
mmu-mir-124-2	32.4222	33.9198	38.8368	40.283	29.6128	27.4636	40.33	28.2478	41.6924	43.4265	28.7701	22.7128
mmu-mir-194-2	32.4222	34.4381	34.4643	42.0159	26.1845	29.0192	43.1807	17.0069	33.8337	42.3596	25.4393	25.2858
mmu-mir-376a	32.4222	31.5655	38.0688	43.9758	19.1798	18.3091	43.1807	17.0069	24.1036	40.5798	25.4393	27.4612
mmu-mir-194-1	31.9161	34.2958	30.8652	42.4361	22.3231	22.2224	42.8222	8.88997	32.5695	42.4243	25.17	26.4352
mmu-mir-299a	31.9161	30.7389	32.3453	27.0603	25.9073	22.2224	27.3065	20.6419	25.1992	37.7357	8.38999	16.2087
mmu-mir-128-2	31.5118	27.685	33.3888	27.9333	24.7809	31.6695	28.1875	26.9553	38.2033	30.6907	28.7701	29.3457
mmu-mir-22	31.5118	21.6799	35.46	35.2467	13.0922	14.5096	40.0012	8.50345	12.0518	37.7633	18.6339	9.78189
mmu-mir-28a	31.5118	32.8047	36.387	32.4912	21.3525	21.2562	39.6625	13.4776	24.1036	37.7633	18.6339	19.5638
mmu-mir-488	31.5118	27.685	35.46	38.2335	23.1896	21.2562	41.2628	19.7444	36.1554	41.7923	12.7196	27.4612
mmu-mir-7224	31.5118	35.8623	35.46	35.7251	37.8731	39.5652	38.9533	33.222	40.0352	44.882	34.0905	38.2168
mmu-mir-5103	31.3377	32.5749	41.1917	35.5139	35.7208	40.0465	34.0015	28.9492	36.8324	39.4714	31.9096	31.1326
mmu-mir-378d	29.5743	26.8197	40.6021	32.5839	24.2436	24.7398	37.1841	22.9802	39.9398	36.7743	13.2978	20.453
mmu-mir-6236	29.5743	31.5425	34.9064	24.4379	36.0104	28.712	27.3065	36.3374	45.1691	27.1155	34.2938	41.8005
mmu-mir-29c	29.4594	25.6537	21.6254	33.099	21.3525	23.6641	32.7868	25.5103	0	33.1208	25.4393	22.7128
mmu-mir-342	29.4594	25.6537	21.6254	31.1672	34.4448	23.6641	31.4508	21.9811	31.1534	25.9366	22.5296	25.2858
mmu-mir-7a-1	29.4594	24.4798	32.2196	25.8838	19.1798	14.5096	39.6625	19.7444	33.8337	36.095	16.0504	25.2858
mmu-mir-7a-2	29.4594	26.7155	32.2196	25.8838	16.5206	14.5096	39.6625	17.0069	33.8337	35.1754	16.0504	25.2858
mmu-mir-409	28.2885	27.685	14.7616	34.747	27.4401	18.3091	35.0631	21.9811	36.1554	30.6907	26.6592	22.7128
mmu-mir-874	27.1027	31.683	40.7421	31.9672	27.2438	21.771	28.2612	20.2226	28.6612	25.4991	30.1785	20.8958
mmu-mir-350	26.9941	25.6537	14.7616	21.8743	23.1896	23.6641	32.1385	8.50345	24.1036	33.1208	28.7701	0
mmu-mir-672	26.9941	26.7155	24.0752	35.7251	23.1896	23.6641	35.0631	23.8722	24.1036	35.1754	34.0905	25.2858
mmu-mir-296	26.0254	29.6262	32.6232	24.7988	31.6892	25.2665	35.8371	23.4695	38.357	26.9434	24.5264	14.2636
mmu-mir-106b	25.5471	23.1676	30.939	31.1672	19.1798	9.15454	33.982	13.4776	12.0518	30.6907	16.0504	15.5039
mmu-mir-3078	25.5471	30.171	21.6254	27.9333	24.7809	9.15454	32.1385	23.8722	24.1036	29.2863	20.7449	31.0079
mmu-mir-3086	25.5471	17.9311	26.1465	28.8331	24.7809	14.5096	30.7187	8.50345	19.1016	29.2863	18.6339	15.5039
mmu-mir-3093	25.5471	30.171	26.1465	24.6994	21.3525	21.2562	22.0734	23.8722	31.1534	21.4518	28.7701	36.1973
mmu-mir-504	25.5471	19.9624	21.6254	20.1415	21.3525	21.2562	22.0734	13.4776	0	14.6432	20.7449	15.5039
mmu-mir-592	25.5471	25.6537	29.5233	37.0491	13.0922	9.15454	38.5814	0	19.1016	39.2458	16.0504	9.78189
mmu-mir-1247	23.9066	25.6537	21.6254	25.8838	16.5206	25.7	31.4508	19.7444	24.1036	25.9366	31.3536	32.4947
mmu-mir-130b	23.9066	29.4024	30.939	34.747	19.1798	21.2562	37.3862	17.0069	0	33.1208	16.0504	22.7128
mmu-mir-141	23.9066	0	9.31356	0	0	0	22.0734	0	0	0	0	0
mmu-mir-148a	23.9066	26.7155	21.6254	30.4417	21.3525	9.15454	29.0954	8.50345	27.9834	34.1877	20.7449	19.5638
mmu-mir-3083	23.9066	19.9624	21.6254	24.6994	13.0922	0	31.4508	0	0	25.9366	18.6339	15.5039
mmu-mir-322	23.9066	23.1676	21.6254	35.2467	0	9.15454	36.5132	8.50345	19.1016	38.5251	0	15.5039
mmu-mir-344b	23.9066	15.445	26.1465	33.099	0	14.5096	33.982	0	19.1016	30.6907	16.0504	19.5638
mmu-mir-433	23.9066	30.171	30.939	37.4579	8.26029	18.3091	41.5575	19.7444	24.1036	34.1877	16.0504	19.5638
mmu-mir-6516	23.9066	12.2399	0	12.3497	8.26029	0	20.3248	0	0	14.6432	16.0504	9.78189
mmu-mir-7689	23.9066	19.9624	29.5233	25.8838	16.5206	29.0192	23.5881	19.7444	33.8337	34.1877	18.6339	19.5638
mmu-mir-323	23.0133	18.7462	25.1695	12.9111	17.2715	0	30.4179	20.6419	19.9699	19.3175	19.4809	26.4352
mmu-mir-879	23.0133	8.07355	9.7369	12.9111	0	15.1691	32.8803	8.88997	0	27.1155	0	0
mmu-mir-540	22.0127	27.685	27.9407	20.1415	16.5206	14.5096	30.7187	8.50345	19.1016	29.2863	18.6339	22.7128
mmu-mir-6540	22.0127	32.2023	34.4643	34.2241	23.1896	23.6641	35.5674	25.5103	36.1554	25.9366	27.7626	29.3457
mmu-mir-669c	22.0127	12.2399	18.6271	23.3754	23.1896	0	18.2566	8.50345	12.0518	14.6432	8.0252	0
mmu-mir-582	21.994	22.5214	25.7054	28.0064	7.59946	13.3488	35.8371	12.3994	11.0876	39.4714	11.7021	8.99934
mmu-mir-148b	20.6716	18.7462	15.4326	27.0603	13.6873	9.57065	28.4368	0	12.5996	24.9675	0	10.2265
mmu-mir-668	20.6716	18.7462	25.1695	0	20.0516	22.2224	28.4368	14.0903	25.1992	9.65875	23.5537	20.453
mmu-mir-135a-2	19.7728	25.6537	26.1465	34.747	0	14.5096	41.2628	17.0069	0	42.3596	12.7196	9.78189
mmu-mir-1943	19.7728	12.2399	0	7.7918	13.0922	18.3091	15.7254	21.9811	12.0518	21.4518	16.0504	0
mmu-mir-200a	19.7728	27.685	26.1465	15.5836	0	0	38.5814	13.4776	0	0	0	0
mmu-mir-2137	19.7728	23.1676	33.3888	7.7918	26.1845	38.8878	20.3248	32.3756	38.2033	30.6907	28.7701	29.3457
mmu-mir-29b-2	19.7728	7.72252	21.6254	24.6994	21.3525	18.3091	18.2566	23.8722	0	23.882	12.7196	9.78189
mmu-mir-3552	19.7728	26.7155	30.939	26.9552	23.1896	9.15454	26.1193	23.8722	31.1534	23.882	20.7449	0
mmu-mir-6240	19.7728	19.9624	29.5233	12.3497	27.4401	29.0192	12.4621	23.8722	27.9834	21.4518	27.7626	29.3457
mmu-mir-671	19.7728	0	24.0752	23.3754	0	0	23.5881	0	0	0	0	15.5039
mmu-mir-1306	17.8055	16.1471	19.4738	24.4379	17.2715	24.7398	16.4402	17.7799	0	15.3088	21.6878	20.453
mmu-mir-17	17.8055	28.9434	0	25.8221	0	9.57065	31.2968	22.9802	19.9699	33.4138	8.38999	0
mmu-mir-3061	17.8055	8.07355	0	12.9111	0	0	13.0285	8.88997	0	0	0	16.2087
mmu-mir-135a-1	17.0314	25.6537	26.1465	34.2241	0	14.5096	41.2628	17.0069	0	41.7923	12.7196	9.78189
mmu-mir-211	17.0314	26.7155	21.6254	33.6756	16.5206	14.5096	33.4001	19.7444	24.1036	34.1877	16.0504	15.5039
mmu-mir-3102	17.0314	12.2399	18.6271	0	13.0922	14.5096	12.4621	0	0	18.4776	16.0504	9.78189
mmu-mir-375	17.0314	12.2399	9.31356	15.5836	0	0	23.5881	0	0	0	16.0504	0
mmu-mir-539	17.0314	0	14.7616	20.1415	0	0	26.1193	0	0	14.6432	12.7196	0
mmu-mir-543	17.0314	17.9311	29.5233	21.8743	23.1896	14.5096	28.1875	17.0069	0	23.882	27.7626	27.4612
mmu-mir-574	17.0314	19.9624	14.7616	23.3754	0	0	0	13.4776	19.1016	9.23881	8.0252	0
mmu-mir-7b	17.0314	23.1676	14.7616	23.3754	0	9.15454	32.1385	13.4776	0	21.4518	0	19.5638
mmu-mir-679	15.6689	11.2607	13.5807	21.5054	7.59946	0	18.6988	0	11.0876	13.4717	7.38319	0
mmu-mir-1947	14.1105	8.07355	0	18.9144	8.63575	0	16.4402	0	0	19.3175	0	10.2265
mmu-mir-200b	14.1105	29.8757	32.3453	0	0	0	37.6888	8.88997	0	0	8.38999	0
mmu-mir-20a	14.1105	0	15.4326	21.057	0	0	24.6603	8.88997	12.5996	24.9675	0	0
mmu-mir-27b	14.1105	26.8197	22.6084	30.1437	13.6873	9.57065	35.5266	0	0	34.6263	8.38999	0
mmu-mir-96	14.1105	18.7462	29.2107	0	0	0	6	3	3	1	2	0
mmu-mir-140	13.497	15.445	14.7616	24.6994	0	0	23.5881	8.50345	12.0518	29.2863	0	19.5638
mmu-mir-199a-1	13.497	12.2399	0	12.3497	0	9.15454	18.2566	17.0069	0	23.882	12.7196	9.78189
mmu-mir-199a-2	13.497	12.2399	0	12.3497	0	9.15454	18.2566	17.0069	0	23.882	12.7196	9.78189
mmu-mir-222	13.497	7.72252	0	24.6994	21.3525	14.5096	22.0734	0	0	30.6907	16.0504	15.5039
mmu-mir-25	13.497	0	9.31356	7.7918	0	0	0	8.50345	0	0	0	0
mmu-mir-3057	13.497	23.1676	24.0752	15.5836	8.26029	23.6641	20.3248	25.5103	0	34.1877	28.7701	15.5039
mmu-mir-467a-5	13.497	0	9.31356	21.8743	0	0	20.3248	0	0	14.6432	8.0252	0
mmu-mir-6769b	13.497	17.9311	14.7616	15.5836	13.0922	9.15454	15.7254	25.5103	12.0518	23.882	22.5296	15.5039
mmu-mir-6948	13.497	0	0	0	8.26029	9.15454	15.7254	0	12.0518	0	0	0
mmu-mir-7068	13.497	17.9311	0	12.3497	0	18.3091	7.86269	0	0	9.23881	8.0252	15.5039
mmu-mir-760	13.497	0	0	7.7918	0	0	0	0	0	0	0	0
mmu-mir-1969	8.90277	0	0	0	0	0	0	0	0	0	0	0
mmu-mir-33	8.90277	0	0	0	0	0	0	0	0	0	0	0
mmu-mir-3470b	8.90277	0	19.4738	0	13.6873	15.1691	0	17.7799	0	0	13.2978	0
mmu-mir-374c	8.90277	20.8698	0	21.057	0	0	29.4687	0	0	19.3175	0	0
mmu-mir-381	8.90277	0	0	0	0	0	0	0	0	19.3175	8.38999	0
mmu-mir-467a-2	8.90277	12.7963	0	21.057	0	0	21.2486	0	0	15.3088	0	0
mmu-mir-5615-2	8.90277	0	0	0	0	0	0	0	0	0	0	0
mmu-mir-7080	8.90277	12.7963	0	0	8.63575	0	0	0	19.9699	0	8.38999	0
mmu-mir-1198	8.51569	0	0	0	0	0	7.86269	0	0	0	0	0
mmu-mir-1251	8.51569	7.72252	14.7616	0	0	0	18.2566	0	0	0	0	0
mmu-mir-130a	8.51569	0	0	0	0	0	0	0	0	0	0	0
mmu-mir-137	8.51569	7.72252	9.31356	18.092	0	0	7.86269	17.0069	0	14.6432	12.7196	0
mmu-mir-144	8.51569	12.2399	0	20.1415	0	0	22.0734	0	0	25.9366	0	0
mmu-mir-193b	8.51569	7.72252	0	0	0	9.15454	0	8.50345	0	0	0	0
mmu-mir-1983	8.51569	17.9311	14.7616	12.3497	0	23.6641	23.5881	8.50345	0	18.4776	16.0504	15.5039
mmu-mir-219a-2	8.51569	15.445	9.31356	18.092	0	9.15454	22.0734	0	0	9.23881	0	0
mmu-mir-299b	8.51569	0	0	0	0	0	0	0	0	0	0	0
mmu-mir-29a	8.51569	15.445	9.31356	12.3497	0	0	18.2566	8.50345	0	18.4776	8.0252	0
mmu-mir-300	8.51569	0	0	18.092	0	0	18.2566	0	0	14.6432	0	0
mmu-mir-325	8.51569	19.9624	14.7616	20.1415	16.5206	0	23.5881	8.50345	0	18.4776	0	9.78189
mmu-mir-326	8.51569	0	0	0	8.26029	0	0	0	0	14.6432	8.0252	9.78189
mmu-mir-344d-3	8.51569	15.445	9.31356	7.7918	0	0	7.86269	0	0	23.882	16.0504	9.78189
mmu-mir-3473d	8.51569	0	0	12.3497	0	0	7.86269	8.50345	0	0	0	0
mmu-mir-374b	8.51569	19.9624	0	20.1415	0	0	28.1875	0	0	18.4776	0	0
mmu-mir-412	8.51569	12.2399	18.6271	24.6994	0	14.5096	33.982	23.8722	36.1554	27.7164	16.0504	0
mmu-mir-467a-1	8.51569	12.2399	9.31356	20.1415	0	0	20.3248	0	0	14.6432	8.0252	0
mmu-mir-467a-10	8.51569	12.2399	9.31356	21.8743	0	0	23.5881	0	0	0	8.0252	0
mmu-mir-467a-3	8.51569	7.72252	0	21.8743	0	0	22.0734	0	0	14.6432	8.0252	0
mmu-mir-467a-6	8.51569	12.2399	0	20.1415	0	0	22.0734	0	0	14.6432	8.0252	0
mmu-mir-467a-8	8.51569	12.2399	9.31356	23.3754	0	0	22.0734	0	0	14.6432	8.0252	0
mmu-mir-467a-9	8.51569	12.2399	9.31356	20.1415	0	0	20.3248	0	0	9.23881	8.0252	0
mmu-mir-467b	8.51569	12.2399	0	21.8743	0	0	23.5881	0	0	14.6432	8.0252	0
mmu-mir-467c	8.51569	0	0	12.3497	0	0	0	0	0	9.23881	0	0
mmu-mir-467d	8.51569	0	0	0	8.26029	14.5096	18.2566	0	0	9.23881	12.7196	15.5039
mmu-mir-5100	8.51569	12.2399	14.7616	0	8.26029	14.5096	0	0	0	0	0	15.5039
mmu-mir-5615-1	8.51569	0	0	0	0	0	0	0	0	0	0	0
mmu-mir-667	8.51569	0	14.7616	15.5836	8.26029	0	12.4621	0	12.0518	0	0	0
mmu-mir-6952	8.51569	0	9.31356	0	8.26029	0	0	0	0	0	0	0
mmu-mir-696	8.51569	0	0	0	16.5206	21.2562	0	19.7444	12.0518	21.4518	12.7196	9.78189
mmu-mir-6977	8.51569	0	0	7.7918	0	0	0	0	0	0	0	0
mmu-mir-6988	8.51569	15.445	0	7.7918	13.0922	0	15.7254	0	12.0518	0	8.0252	0
mmu-mir-7047	8.51569	0	0	0	13.0922	0	7.86269	0	0	0	0	0
mmu-mir-7235	8.51569	0	0	7.7918	0	0	0	0	0	0	0	0
mmu-mir-7240	8.51569	0	0	0	0	0	7.86269	0	0	9.23881	0	0
mmu-mir-764	8.51569	21.6799	14.7616	7.7918	0	9.15454	7.86269	13.4776	0	0	8.0252	0
mmu-mir-205	7.83443	0	0	11.3617	0	0	33.5922	0	0	16.9994	7.38319	0
mmu-mir-669d-2	7.83443	0	0	0	0	0	0	0	0	0	0	0
mmu-mir-101a	0	12.2399	0	21.8743	0	0	18.2566	0	12.0518	9.23881	0	0
mmu-mir-103-2	0	0	0	0	0	0	0	0	0	0	0	0
mmu-mir-106a	0	0	0	0	0	0	0	0	0	9.23881	0	0
mmu-mir-107	0	0	9.31356	0	8.26029	0	0	0	0	0	0	0
mmu-mir-1188	0	0	0	0	0	0	0	0	0	0	0	0
mmu-mir-1191a	0	0	0	0	0	0	0	0	0	0	0	0
mmu-mir-1191b	0	0	0	7.7918	0	0	7.86269	0	0	0	8.0252	0
mmu-mir-1194	0	0	0	0	0	0	0	0	0	0	0	0
mmu-mir-1195	0	0	0	0	0	0	0	0	0	0	0	0
mmu-mir-1199	0	0	0	0	0	0	0	0	0	0	0	0
mmu-mir-122	0	0	0	0	0	0	0	0	0	0	0	0
mmu-mir-1231	0	0	0	7.7918	0	0	0	0	0	0	0	0
mmu-mir-1249	0	0	0	0	0	0	0	0	0	0	0	0
mmu-mir-1258	0	7.72252	0	0	0	0	0	0	0	0	0	0
mmu-mir-1264	0	0	9.31356	7.7918	0	0	0	0	0	0	0	0
mmu-mir-1291	0	0	0	0	0	0	0	0	0	0	0	0
mmu-mir-133a-1	0	0	0	0	0	0	0	0	0	0	0	0
mmu-mir-133a-2	0	0	0	0	0	0	0	0	0	0	0	0
mmu-mir-135b	0	7.72252	9.31356	20.1415	0	0	22.0734	0	0	23.882	0	0
mmu-mir-142b	0	0	8.56847	0	0	0	0	0	0	8.4997	0	0
mmu-mir-145b	0	0	0	0	0	0	0	0	0	0	0	0
mmu-mir-152	0	0	0	8.14597	0	0	24.6603	0	0	19.3175	0	0
mmu-mir-153	0	7.72252	18.6271	28.8331	16.5206	0	22.0734	0	12.0518	21.4518	0	15.5039
mmu-mir-155	0	0	0	0	0	0	7.86269	13.4776	0	9.23881	0	0
mmu-mir-188	0	0	9.7369	0	0	0	21.2486	0	0	0	0	0
mmu-mir-1892	0	0	0	0	0	0	0	0	0	0	0	0
mmu-mir-18a	0	0	0	0	0	9.15454	0	0	0	0	0	0
mmu-mir-1903	0	0	0	0	0	0	0	0	0	0	0	0
mmu-mir-1906-1	0	0	0	0	8.26029	0	0	0	0	0	0	0
mmu-mir-1906-2	0	0	0	0	8.26029	0	0	0	0	0	0	0
mmu-mir-190a	0	0	0	0	0	0	0	0	0	9.23881	0	0
mmu-mir-190b	0	0	0	0	0	0	0	0	0	0	0	0
mmu-mir-1928	0	0	0	0	0	0	0	0	0	0	0	0
mmu-mir-1930	0	0	0	0	0	0	0	0	0	0	0	0
mmu-mir-1934	0	0	14.7616	0	13.0922	0	0	0	0	0	0	9.78189
mmu-mir-193a	0	0	0	0	0	0	0	0	0	0	0	0
mmu-mir-1941	0	0	0	0	0	0	0	0	0	0	0	0
mmu-mir-1946a	0	0	0	0	0	0	0	0	0	0	0	0
mmu-mir-1946b	0	0	0	0	0	0	0	0	0	0	0	0
mmu-mir-1949	0	0	0	0	0	0	0	0	0	0	0	0
mmu-mir-1955	0	0	0	0	0	0	0	0	0	0	0	0
mmu-mir-1957a	0	0	0	0	0	0	0	0	0	0	0	0
mmu-mir-1961	0	0	0	0	0	0	0	0	0	0	0	0
mmu-mir-1968	0	0	0	0	0	0	7.86269	0	0	0	0	0
mmu-mir-1971	0	0	0	0	0	0	0	0	0	0	0	0
mmu-mir-199b	0	0	0	0	0	0	0	0	0	0	0	0
mmu-mir-200c	0	0	0	0	0	0	0	0	0	0	0	0
mmu-mir-203	0	0	0	0	0	0	0	0	0	0	0	0
mmu-mir-208a	0	0	0	0	0	0	0	0	0	0	0	0
mmu-mir-210	0	15.445	9.31356	15.5836	0	0	7.86269	0	27.9834	21.4518	12.7196	0
mmu-mir-214	0	0	0	0	0	0	12.4621	0	0	0	0	0
mmu-mir-215	0	0	0	0	0	0	7.86269	0	0	0	0	0
mmu-mir-216a	0	0	0	0	0	0	0	0	0	0	0	0
mmu-mir-216b	0	0	0	0	0	0	0	0	0	0	0	0
mmu-mir-217	0	0	0	0	0	0	12.4621	0	0	0	0	0
mmu-mir-219a-1	0	0	0	8.14597	0	0	0	0	0	0	0	0
mmu-mir-223	0	0	0	0	0	0	0	0	0	0	0	0
mmu-mir-224	0	0	0	0	0	0	0	0	0	0	0	0
mmu-mir-23a	0	0	0	0	0	0	0	0	0	0	0	0
mmu-mir-23b	0	0	0	0	0	0	0	0	0	0	0	0
mmu-mir-24-1	0	0	0	15.5836	8.26029	0	12.4621	0	0	21.4518	8.0252	9.78189
mmu-mir-27a	0	0	0	0	0	0	0	0	0	0	0	0
mmu-mir-291a	0	0	0	0	0	0	0	0	0	0	0	0
mmu-mir-293	0	0	0	0	0	0	0	0	0	0	0	0
mmu-mir-297a-1	0	0	0	0	0	0	0	0	0	0	0	0
mmu-mir-297a-2	0	0	0	0	0	0	0	0	0	0	0	0
mmu-mir-297a-3	0	0	0	0	0	0	0	0	0	0	0	0
mmu-mir-297a-4	0	0	0	0	0	0	0	0	0	0	0	0
mmu-mir-29b-1	0	0	0	0	0	0	0	0	0	0	8.0252	0
mmu-mir-301a	0	0	0	0	0	0	0	0	0	0	0	0
mmu-mir-3062	0	0	0	0	0	0	0	0	0	0	0	0
mmu-mir-3064	0	0	0	0	0	0	0	0	0	0	0	0
mmu-mir-3066	0	0	0	0	0	0	0	0	12.0518	0	0	0
mmu-mir-3068	0	0	0	7.16846	0	0	11.4651	0	0	8.4997	0	0
mmu-mir-3069	0	0	0	0	0	0	7.86269	0	0	0	0	0
mmu-mir-3070-1	0	0	0	0	0	0	0	0	0	0	0	0
mmu-mir-3070-2	0	0	0	0	0	0	0	0	0	0	0	0
mmu-mir-3072	0	0	0	0	0	0	0	0	0	0	0	0
mmu-mir-3076	0	7.72252	0	7.7918	0	0	12.4621	0	0	9.23881	12.7196	0
mmu-mir-3082	0	0	0	0	0	0	0	0	0	0	0	0
mmu-mir-3084-1	0	0	0	0	0	0	0	0	0	0	0	0
mmu-mir-3084-2	0	0	0	0	0	0	0	0	0	0	0	0
mmu-mir-3085	0	0	0	0	0	0	0	0	0	0	0	0
mmu-mir-3087	0	0	0	7.16846	0	0	7.23368	0	0	8.4997	7.38319	8.99934
mmu-mir-3089	0	0	0	0	0	0	0	0	0	0	0	0
mmu-mir-3097	0	0	0	0	0	0	0	0	0	0	0	0
mmu-mir-3098	0	0	0	0	0	0	0	0	0	0	0	0
mmu-mir-3099	0	0	0	0	0	0	0	0	0	0	0	0
mmu-mir-3101	0	0	9.7369	0	0	0	0	0	0	0	0	0
mmu-mir-3113	0	0	0	0	0	0	0	0	0	0	0	0
mmu-mir-32	0	0	0	0	0	0	0	0	0	0	0	0
mmu-mir-320	0	0	0	0	0	0	0	0	0	0	0	0
mmu-mir-328	0	7.72252	0	7.7918	0	0	0	0	0	0	0	0
mmu-mir-331	0	0	0	12.3497	16.5206	0	7.86269	0	0	18.4776	0	9.78189
mmu-mir-341	0	0	0	0	0	0	0	8.50345	0	9.23881	0	0
mmu-mir-344h-1	0	0	0	0	0	0	0	0	0	0	0	0
mmu-mir-344h-2	0	0	0	0	0	0	0	0	0	0	0	0
mmu-mir-3470a	0	0	14.7616	0	0	0	0	8.50345	12.0518	0	16.0504	0
mmu-mir-3471-1	0	0	0	0	0	0	0	0	0	0	0	0
mmu-mir-3471-2	0	0	0	0	0	0	0	0	0	0	0	0
mmu-mir-3472	0	0	0	7.7918	0	0	0	0	0	0	0	0
mmu-mir-3473b	0	0	0	0	0	0	0	0	0	0	0	0
mmu-mir-3473c	0	0	0	0	0	0	0	0	0	0	0	0
mmu-mir-3473e	0	0	0	0	0	0	0	0	0	0	0	0
mmu-mir-3473f	0	0	0	0	0	0	0	0	0	0	0	0
mmu-mir-3474	0	0	0	0	0	0	0	0	0	0	0	0
mmu-mir-34b	0	0	0	7.7918	0	0	12.4621	0	12.0518	0	0	0
mmu-mir-3535	0	0	0	0	0	0	0	0	0	0	8.0252	0
mmu-mir-3572	0	0	0	0	0	0	0	0	0	0	0	0
mmu-mir-362	0	0	0	12.3497	0	0	7.86269	0	0	0	0	0
mmu-mir-3620	0	0	0	0	0	0	0	0	0	0	0	0
mmu-mir-363	0	0	0	0	0	0	0	0	0	0	0	0
mmu-mir-365-1	0	0	0	0	0	0	0	0	0	0	0	0
mmu-mir-365-2	0	0	0	0	0	0	0	0	0	0	0	0
mmu-mir-376c	0	0	0	0	0	0	0	0	0	0	0	0
mmu-mir-3963	0	0	0	0	0	0	0	0	0	0	0	0
mmu-mir-3970	0	0	0	0	0	0	0	0	0	0	0	0
mmu-mir-410	0	0	0	0	0	0	12.4621	0	0	0	0	0
mmu-mir-448	0	0	14.7616	12.3497	8.26029	0	12.4621	0	0	9.23881	8.0252	0
mmu-mir-449a	0	0	0	0	0	0	7.86269	0	0	0	0	0
mmu-mir-449c	0	0	0	0	0	0	0	0	0	0	0	0
mmu-mir-450a-1	0	0	0	8.14597	0	0	13.0285	0	0	9.65875	0	0
mmu-mir-450a-2	0	0	0	7.7918	0	0	12.4621	0	0	9.23881	0	0
mmu-mir-450b	0	0	0	12.3497	0	0	0	0	0	0	0	0
mmu-mir-455	0	0	9.31356	7.7918	8.26029	0	7.86269	0	0	0	0	0
mmu-mir-466c-1	0	0	0	0	0	0	0	0	0	0	0	0
mmu-mir-466c-2	0	0	0	0	0	0	0	0	0	0	0	0
mmu-mir-466c-3	0	0	0	0	0	0	0	0	0	0	0	0
mmu-mir-466d	0	0	0	0	0	0	0	0	0	0	0	0
mmu-mir-466h	0	0	0	0	0	0	0	0	0	0	0	0
mmu-mir-466n	0	0	0	0	0	0	0	0	0	0	0	0
mmu-mir-467a-4	0	11.2607	8.56847	16.6446	0	0	18.6988	0	0	8.4997	7.38319	0
mmu-mir-467a-7	0	8.07355	9.7369	24.4379	0	0	21.2486	0	0	9.65875	0	0
mmu-mir-467e	0	0	0	0	0	0	0	0	0	0	0	0
mmu-mir-470	0	0	0	0	0	0	0	0	0	0	0	0
mmu-mir-483	0	0	0	0	0	0	0	0	0	0	0	0
mmu-mir-487b	0	7.72252	0	0	0	9.15454	0	0	0	0	0	0
mmu-mir-490	0	22.6653	0	21.057	17.2715	19.1413	21.2486	8.88997	0	15.3088	16.78	20.453
mmu-mir-491	0	15.445	9.31356	12.3497	0	9.15454	12.4621	0	0	0	12.7196	0
mmu-mir-493	0	0	18.6271	18.092	8.26029	0	12.4621	0	0	14.6432	0	0
mmu-mir-495	0	0	0	7.7918	0	0	0	0	0	0	0	0
mmu-mir-496a	0	0	0	0	0	0	0	0	0	0	0	0
mmu-mir-499	0	0	0	0	0	0	7.86269	0	0	0	0	0
mmu-mir-500	0	0	0	0	0	0	0	0	0	0	0	0
mmu-mir-501	0	0	0	0	8.63575	0	0	0	0	0	8.38999	0
mmu-mir-503	0	0	0	0	0	0	0	0	0	0	0	0
mmu-mir-505	0	0	9.7369	12.9111	13.6873	0	16.4402	8.88997	0	0	8.38999	0
mmu-mir-5113	0	0	0	0	0	0	0	0	0	0	0	0
mmu-mir-5114	0	0	0	0	0	0	0	0	0	0	0	0
mmu-mir-5121	0	0	0	0	0	0	0	0	0	0	0	0
mmu-mir-5122	0	0	0	12.9111	17.2715	9.57065	21.2486	8.88997	12.5996	9.65875	0	0
mmu-mir-5124a	0	0	0	0	0	0	0	0	0	0	0	0
mmu-mir-5125	0	0	0	0	0	0	0	0	0	0	0	0
mmu-mir-5129	0	0	0	0	0	0	0	0	0	0	0	0
mmu-mir-5134	0	0	0	0	0	0	8.22009	0	0	0	0	0
mmu-mir-5135	0	0	0	0	0	0	0	0	0	0	0	0
mmu-mir-542	0	0	0	0	0	0	0	0	0	0	0	0
mmu-mir-544	0	0	9.31356	0	0	0	0	0	0	0	0	0
mmu-mir-546	0	0	0	0	0	0	0	0	0	0	0	0
mmu-mir-551b	0	0	0	0	0	0	0	0	0	0	0	0
mmu-mir-5617	0	0	0	0	0	0	7.86269	0	0	0	0	0
mmu-mir-5620	0	12.2399	0	0	0	9.15454	0	0	0	0	0	0
mmu-mir-5624	0	0	9.31356	0	0	0	0	0	0	0	0	0
mmu-mir-5625	0	0	0	0	0	0	0	0	0	0	0	0
mmu-mir-598	0	0	0	0	0	0	0	0	0	0	8.38999	0
mmu-mir-615	0	0	0	0	0	0	0	0	0	0	0	0
mmu-mir-6354	0	0	0	0	0	0	0	0	0	0	0	0
mmu-mir-6357	0	0	0	0	0	0	0	0	0	0	0	0
mmu-mir-6392	0	0	0	0	0	0	0	0	0	0	0	0
mmu-mir-6395	0	0	0	0	0	0	7.86269	0	0	0	0	0
mmu-mir-6418	0	0	0	0	0	0	0	0	0	0	0	0
mmu-mir-653	0	0	0	0	0	0	7.86269	0	0	0	0	0
mmu-mir-6539	0	0	0	0	0	0	0	0	0	0	0	0
mmu-mir-665	0	0	0	0	0	0	0	0	0	0	0	0
mmu-mir-669a-1	0	0	9.31356	0	0	0	7.86269	0	0	0	0	0
mmu-mir-669a-10	0	0	0	0	0	0	7.23368	0	0	0	0	0
mmu-mir-669a-11	0	0	0	0	0	0	7.86269	0	0	0	0	0
mmu-mir-669a-12	0	0	0	0	0	0	0	0	0	0	0	0
mmu-mir-669a-2	0	0	0	0	0	0	7.86269	0	0	0	0	0
mmu-mir-669a-3	0	7.72252	0	0	0	0	7.86269	0	0	0	0	0
mmu-mir-669a-4	0	0	0	0	0	0	7.86269	0	0	0	0	0
mmu-mir-669a-5	0	0	0	0	0	0	0	0	0	0	0	0
mmu-mir-669a-6	0	0	0	0	0	0	8.22009	0	0	0	0	0
mmu-mir-669a-7	0	0	0	0	0	0	0	0	0	0	0	0
mmu-mir-669a-8	0	0	0	0	0	0	0	0	0	0	0	0
mmu-mir-669a-9	0	0	9.7369	0	0	0	0	0	0	0	0	0
mmu-mir-669b	0	0	0	0	0	9.15454	0	0	0	0	0	0
mmu-mir-669h	0	0	0	0	0	0	0	0	0	0	0	0
mmu-mir-669i	0	0	0	0	0	0	0	0	0	0	0	0
mmu-mir-669k	0	0	0	0	0	0	0	0	0	0	0	0
mmu-mir-669l	0	0	0	0	0	0	0	0	0	0	0	0
mmu-mir-669m-1	0	0	0	0	0	9.15454	0	0	0	0	0	0
mmu-mir-669m-2	0	0	0	0	0	9.57065	0	0	0	0	0	0
mmu-mir-669o	0	0	0	0	0	0	0	0	0	0	0	0
mmu-mir-669p-1	0	0	9.31356	0	0	0	7.86269	0	0	0	0	0
mmu-mir-669p-2	0	0	9.7369	0	0	0	8.22009	0	0	0	0	0
mmu-mir-670	0	0	0	0	0	0	0	0	0	0	0	0
mmu-mir-682	0	0	0	0	13.0922	0	0	0	0	0	8.0252	0
mmu-mir-6896	0	0	0	0	13.0922	0	7.86269	0	0	9.23881	0	0
mmu-mir-6901	0	0	0	0	0	0	0	0	0	0	0	0
mmu-mir-6906	0	0	0	0	0	0	0	0	0	0	0	0
mmu-mir-6911	0	0	0	0	0	0	0	0	0	0	0	0
mmu-mir-6912	0	0	0	0	0	0	0	0	0	0	0	0
mmu-mir-6914	0	0	0	0	0	0	0	0	0	0	0	0
mmu-mir-6916	0	0	0	0	0	0	0	0	0	0	0	0
mmu-mir-6917	0	0	0	0	0	0	0	0	0	0	0	0
mmu-mir-692-1	0	0	0	0	0	0	0	0	0	0	0	0
mmu-mir-692-2	0	0	0	0	0	0	0	0	0	0	0	0
mmu-mir-692-3	0	0	0	0	0	0	0	0	0	0	0	0
mmu-mir-6931	0	0	0	0	0	0	0	0	0	0	0	0
mmu-mir-6932	0	0	0	0	0	0	0	0	0	0	0	0
mmu-mir-6933	0	0	0	0	0	0	0	0	0	0	0	0
mmu-mir-6936	0	0	0	7.7918	0	0	0	0	0	0	0	0
mmu-mir-6937	0	0	0	0	0	0	0	0	0	0	0	0
mmu-mir-6941	0	0	0	0	0	0	0	0	0	0	0	0
mmu-mir-6943	0	0	0	0	0	0	0	0	0	0	0	0
mmu-mir-6944	0	0	0	0	0	0	0	0	0	0	0	0
mmu-mir-6947	0	0	0	0	0	0	0	0	0	0	0	0
mmu-mir-6954	0	0	0	0	0	0	0	0	0	0	0	0
mmu-mir-6955	0	0	0	0	0	0	0	0	0	0	0	0
mmu-mir-6962	0	0	0	0	0	0	0	0	0	0	0	0
mmu-mir-6967-1	0	0	0	0	0	0	0	0	0	0	0	0
mmu-mir-6967-2	0	0	0	0	0	0	0	0	0	0	0	0
mmu-mir-6969	0	0	0	0	0	0	0	0	0	0	0	0
mmu-mir-6970	0	0	0	0	0	0	0	0	0	0	0	0
mmu-mir-6972	0	0	0	0	0	0	0	0	0	0	0	0
mmu-mir-6973a	0	0	0	0	0	0	0	0	0	0	0	0
mmu-mir-6973b	0	0	0	0	0	0	0	0	0	0	0	0
mmu-mir-6976	0	0	0	0	0	0	0	0	0	0	0	0
mmu-mir-6979	0	0	0	0	0	0	0	0	0	0	0	0
mmu-mir-698	0	0	0	0	0	0	0	0	0	0	0	0
mmu-mir-6982	0	0	0	0	0	0	0	0	0	0	0	0
mmu-mir-6985	0	0	0	0	0	0	7.86269	0	0	0	0	0
mmu-mir-6986	0	0	0	0	0	0	0	0	0	0	0	9.78189
mmu-mir-6990	0	0	0	0	0	0	0	0	0	0	0	0
mmu-mir-6991	0	0	0	0	0	0	0	0	0	0	0	0
mmu-mir-6994	0	0	0	0	0	0	0	0	0	0	0	0
mmu-mir-6996	0	0	0	0	0	0	0	0	0	0	0	0
mmu-mir-6997	0	0	0	0	0	0	0	0	0	0	0	0
mmu-mir-6998	0	0	0	7.7918	0	0	0	0	0	0	0	0
mmu-mir-6999	0	0	0	0	0	0	0	0	0	0	0	0
mmu-mir-7000	0	0	0	0	0	0	0	0	0	0	0	0
mmu-mir-7004	0	0	0	0	0	0	0	0	0	0	0	0
mmu-mir-7005	0	0	0	0	0	0	0	0	0	0	0	0
mmu-mir-7010	0	0	0	7.16846	0	0	0	0	0	0	0	0
mmu-mir-7013	0	0	0	0	0	0	0	0	0	0	0	0
mmu-mir-7014	0	0	0	0	0	0	0	0	0	0	0	0
mmu-mir-702	0	0	0	0	0	0	0	0	0	0	0	0
mmu-mir-7021	0	0	0	0	0	0	0	0	0	0	0	0
mmu-mir-7026	0	0	0	0	0	0	0	0	0	0	0	0
mmu-mir-7029	0	0	0	0	0	9.15454	0	0	0	0	0	0
mmu-mir-703	0	0	0	0	0	0	0	0	0	0	0	0
mmu-mir-7031	0	0	0	0	0	0	0	0	0	0	0	0
mmu-mir-7033	0	0	0	0	0	0	0	0	0	0	0	0
mmu-mir-7034	0	0	0	0	0	0	0	0	0	0	0	0
mmu-mir-7035	0	0	0	0	0	0	0	0	0	0	0	0
mmu-mir-7036a	0	0	0	0	0	0	0	0	0	0	0	0
mmu-mir-7036b	0	0	0	0	0	0	0	0	0	0	0	0
mmu-mir-7037	0	0	0	0	0	0	0	0	0	0	0	0
mmu-mir-7042	0	0	0	0	0	0	0	0	0	0	0	0
mmu-mir-7045	0	0	0	0	0	0	0	0	0	0	0	0
mmu-mir-7048	0	0	0	0	0	0	0	0	0	0	0	0
mmu-mir-7054	0	0	0	0	0	0	0	0	0	0	0	0
mmu-mir-7055	0	0	0	0	0	0	0	0	0	0	0	0
mmu-mir-7056	0	0	0	0	0	0	0	0	0	0	0	0
mmu-mir-7059	0	0	0	0	0	0	0	0	0	0	0	0
mmu-mir-706	0	0	0	0	0	0	0	0	0	0	0	0
mmu-mir-7060	0	0	0	0	0	0	0	0	0	0	0	0
mmu-mir-7063	0	0	0	0	0	0	0	0	0	0	0	0
mmu-mir-7066	0	0	15.4326	0	0	0	0	0	0	0	0	0
mmu-mir-7067	0	0	0	0	0	0	0	0	0	0	0	0
mmu-mir-7070	0	0	0	0	0	0	0	0	0	0	0	0
mmu-mir-7071	0	0	0	0	0	0	0	0	0	9.65875	0	0
mmu-mir-7073	0	0	0	0	0	0	0	0	0	0	0	0
mmu-mir-7083	0	0	0	0	0	0	0	0	0	0	0	0
mmu-mir-7087	0	0	0	0	0	0	0	0	0	0	0	0
mmu-mir-7118	0	0	0	0	0	0	0	0	0	0	0	0
mmu-mir-712	0	0	0	12.9111	17.2715	15.1691	0	22.9802	0	0	16.78	10.2265
mmu-mir-714	0	0	9.31356	0	0	0	0	0	0	0	8.0252	9.78189
mmu-mir-719	0	0	0	0	0	0	0	0	0	0	0	0
mmu-mir-7213	0	0	0	0	0	0	0	0	0	0	0	0
mmu-mir-7220	0	16.1471	15.4326	21.057	0	0	19.0865	0	0	9.65875	0	23.7453
mmu-mir-7226	0	12.2399	0	7.7918	0	0	0	0	0	0	0	0
mmu-mir-7236	0	0	9.31356	0	0	0	12.4621	8.50345	0	0	0	0
mmu-mir-7651	0	0	0	0	0	0	0	0	0	0	0	0
mmu-mir-7654	0	0	0	0	0	0	0	0	0	0	0	0
mmu-mir-7655	0	0	0	0	0	0	0	0	0	0	0	0
mmu-mir-7658	0	0	0	0	8.63575	0	0	0	0	0	0	0
mmu-mir-7659	0	0	0	0	0	0	0	0	0	0	0	0
mmu-mir-7661	0	0	0	0	0	0	0	0	0	0	0	0
mmu-mir-7664	0	0	0	0	0	0	0	0	0	0	0	0
mmu-mir-7665	0	0	0	0	0	0	0	0	0	0	0	0
mmu-mir-7668	0	0	0	7.7918	0	0	0	0	0	0	0	0
mmu-mir-767	0	0	0	0	0	0	0	0	0	0	0	0
mmu-mir-7672	0	0	0	0	0	0	0	0	0	0	0	0
mmu-mir-7682	0	0	0	0	0	0	0	0	0	0	0	0
mmu-mir-7685	0	0	0	0	0	0	0	0	0	0	0	0
mmu-mir-7686	0	0	0	0	0	0	0	0	0	0	0	0
mmu-mir-7687	0	0	0	0	0	0	0	0	0	0	0	0
mmu-mir-7688	0	0	0	0	0	13.3488	11.4651	0	0	8.4997	0	0
mmu-mir-802	0	0	0	0	0	0	0	0	0	0	0	0
mmu-mir-8094	0	0	0	0	0	0	0	0	0	0	0	0
mmu-mir-8114	0	0	0	0	0	0	0	0	0	0	0	0
mmu-mir-8115	0	0	0	0	0	0	0	0	0	0	0	0
mmu-mir-8116	0	0	0	0	0	0	0	0	0	0	0	0
mmu-mir-8120	0	0	0	0	0	0	0	0	0	0	0	0
mmu-mir-92a-1	0	0	0	12.3497	0	0	15.7254	0	12.0518	0	0	0
mmu-mir-92b	0	15.445	9.31356	12.3497	0	0	23.5881	13.4776	0	0	12.7196	0
mmu-mir-9768	0	0	0	0	0	0	0	0	0	0	0	0

## Sheet: Supplentary Table 5S
Supplementary Table 5S: The miRNAs profile under each condition: Common miRNAs in all the samples (in blue) and the specific miRNAs (in red) under each condition after miRNAs normalized reads number.
	TLR4(+/+)	TLR4(+/+)-EtOH	TLR4(-/-)	TLR4(-/-)-EtOH
	mmu-mir-7073	mmu-let-7b	mmu-let-7a-1	mmu-let-7a-1
	mmu-let-7a-1	mmu-mir-129-2	mmu-mir-136	mmu-mir-143
	mmu-let-7a-2	mmu-mir-1298	mmu-mir-137	mmu-mir-144
	mmu-let-7b	mmu-mir-129b	mmu-mir-138-1	mmu-mir-145a
	mmu-let-7c-1	mmu-mir-1306	mmu-mir-138-2	mmu-mir-146a
	mmu-let-7c-2	mmu-mir-130b	mmu-mir-139	mmu-mir-146b
	mmu-let-7d	mmu-mir-132	mmu-mir-140	mmu-mir-148a
	mmu-let-7e	mmu-mir-134	mmu-mir-141	mmu-mir-148b
	mmu-let-7f-1	mmu-mir-135a-1	mmu-mir-142a	mmu-mir-149
	mmu-let-7f-2	mmu-mir-135a-2	mmu-mir-143	mmu-mir-150
	mmu-let-7g	mmu-mir-135b	mmu-mir-144	mmu-mir-151
	mmu-let-7i	mmu-mir-136	mmu-mir-145a	mmu-mir-152
	mmu-let-7j	mmu-mir-137	mmu-mir-146a	mmu-mir-153
	mmu-mir-100	mmu-mir-138-1	mmu-mir-146b	mmu-mir-154
	mmu-mir-101a	mmu-mir-138-2	mmu-mir-148a	mmu-mir-155
	mmu-mir-106b	mmu-mir-139	mmu-mir-148b	mmu-mir-15b
	mmu-mir-107	mmu-mir-140	mmu-mir-106b	mmu-mir-132
	mmu-mir-10a	mmu-mir-142a	mmu-mir-149	mmu-mir-16-1
	mmu-mir-10b	mmu-mir-142b	mmu-mir-150	mmu-mir-16-2
	mmu-mir-1188	mmu-mir-143	mmu-mir-1298	mmu-mir-134
	mmu-mir-1198	mmu-mir-129-1	mmu-mir-152	mmu-mir-181a-1
	mmu-mir-1224	mmu-mir-144	mmu-mir-669p-1	mmu-mir-181a-2
	mmu-mir-124-1	mmu-mir-145a	mmu-mir-154	mmu-mir-181b-1
	mmu-mir-124-2	mmu-mir-146a	mmu-mir-10a	mmu-mir-181b-2
	mmu-mir-124-3	mmu-mir-146b	mmu-mir-155	mmu-mir-181c
	mmu-mir-1247	mmu-mir-148a	mmu-mir-15a	mmu-let-7j
	mmu-mir-1251	mmu-mir-148b	mmu-mir-15b	mmu-mir-181d
	mmu-mir-1258	mmu-mir-107	mmu-let-7e	mmu-mir-135a-1
	mmu-mir-125a	mmu-mir-149	mmu-mir-16-1	mmu-mir-182
	mmu-mir-125b-1	mmu-mir-150	mmu-mir-16-2	mmu-mir-183
	mmu-mir-125b-2	mmu-mir-151	mmu-mir-17	mmu-mir-1839
	mmu-mir-1264	mmu-mir-152	mmu-mir-181a-1	mmu-mir-1843a
	mmu-mir-126a	mmu-mir-153	mmu-mir-181a-2	mmu-mir-1843b
	mmu-mir-126b	mmu-mir-154	mmu-mir-129b	mmu-mir-185
	mmu-mir-127	mmu-mir-15a	mmu-mir-181b-1	mmu-mir-186
	mmu-mir-128-1	mmu-mir-15b	mmu-mir-181b-2	mmu-mir-187
	mmu-mir-128-2	mmu-mir-16-1	mmu-mir-181c	mmu-mir-1906-1
	mmu-mir-129-1	mmu-mir-16-2	mmu-mir-181d	mmu-mir-1906-2
	mmu-mir-129-2	mmu-mir-17	mmu-mir-182	mmu-mir-190a
	mmu-mir-1298	mmu-mir-181a-1	mmu-mir-183	mmu-mir-191
	mmu-mir-129b	mmu-mir-181a-2	mmu-mir-1839	mmu-let-7i
	mmu-mir-1306	mmu-mir-181b-1	mmu-mir-1843a	mmu-mir-192
	mmu-mir-130a	mmu-mir-106b	mmu-mir-126b	mmu-mir-1934
	mmu-mir-130b	mmu-mir-181b-2	mmu-mir-1843b	mmu-mir-193b
	mmu-mir-132	mmu-mir-181c	mmu-mir-185	mmu-mir-194-1
	mmu-mir-134	mmu-mir-181d	mmu-mir-186	mmu-mir-194-2
	mmu-mir-135a-1	mmu-mir-182	mmu-mir-187	mmu-mir-1943
	mmu-mir-135a-2	mmu-mir-183	mmu-mir-188	mmu-mir-1947
	mmu-mir-135b	mmu-mir-1839	mmu-mir-191	mmu-mir-195a
	mmu-mir-136	mmu-mir-1843a	mmu-mir-192	mmu-mir-1981
	mmu-mir-137	mmu-mir-1843b	mmu-mir-193a	mmu-mir-1983
	mmu-mir-138-1	mmu-mir-185	mmu-mir-193b	mmu-mir-199a-1
	mmu-mir-138-2	mmu-mir-186	mmu-mir-1941	mmu-mir-199a-2
	mmu-mir-139	mmu-mir-187	mmu-mir-194-1	mmu-mir-124-3
	mmu-mir-140	mmu-mir-188	mmu-mir-194-2	mmu-mir-200b
	mmu-mir-141	mmu-mir-128-2	mmu-mir-195a	mmu-mir-204
	mmu-mir-142a	mmu-mir-18a	mmu-mir-1943	mmu-mir-205
	mmu-mir-142b	mmu-mir-1906-1	mmu-mir-1947	mmu-mir-20a
	mmu-mir-143	mmu-mir-1906-2	mmu-mir-1968	mmu-mir-210
	mmu-mir-144	mmu-mir-191	mmu-mir-10b	mmu-mir-211
	mmu-mir-145a	mmu-mir-192	mmu-mir-1981	mmu-mir-212
	mmu-mir-146a	mmu-mir-1928	mmu-mir-1983	mmu-mir-2137
	mmu-mir-146b	mmu-mir-1934	mmu-mir-199a-1	mmu-mir-218-1
	mmu-mir-148a	mmu-mir-193b	mmu-mir-199a-2	mmu-mir-218-2
	mmu-mir-148b	mmu-mir-1941	mmu-mir-200a	mmu-mir-219a-2
	mmu-mir-149	mmu-mir-194-1	mmu-mir-200b	mmu-mir-219b
	mmu-mir-150	mmu-mir-194-2	mmu-mir-204	mmu-mir-21a
	mmu-mir-151	mmu-mir-1943	mmu-mir-205	mmu-mir-22
	mmu-mir-152	mmu-mir-1946a	mmu-mir-20a	mmu-mir-221
	mmu-mir-153	mmu-mir-1947	mmu-mir-210	mmu-mir-222
	mmu-mir-154	mmu-mir-195a	mmu-mir-211	mmu-mir-24-1
	mmu-mir-15a	mmu-mir-1981	mmu-mir-212	mmu-mir-26a-1
	mmu-mir-15b	mmu-mir-1983	mmu-mir-2137	mmu-mir-26a-2
	mmu-mir-16-1	mmu-mir-199a-1	mmu-mir-215	mmu-mir-26b
	mmu-mir-16-2	mmu-mir-199a-2	mmu-mir-217	mmu-mir-27b
	mmu-mir-17	mmu-mir-200a	mmu-mir-218-1	mmu-mir-28a
	mmu-mir-181a-1	mmu-mir-204	mmu-mir-218-2	mmu-mir-296
	mmu-mir-181a-2	mmu-mir-205	mmu-mir-219a-2	mmu-mir-298
	mmu-mir-181b-1	mmu-mir-20a	mmu-mir-219b	mmu-mir-299a
	mmu-mir-181b-2	mmu-mir-210	mmu-mir-21a	mmu-mir-29a
	mmu-mir-181c	mmu-mir-211	mmu-mir-22	mmu-mir-29b-1
	mmu-mir-181d	mmu-mir-212	mmu-mir-221	mmu-mir-29b-2
	mmu-mir-182	mmu-mir-2137	mmu-mir-222	mmu-mir-29c
	mmu-mir-183	mmu-mir-218-1	mmu-mir-24-1	mmu-mir-300
	mmu-mir-1839	mmu-mir-218-2	mmu-mir-24-2	mmu-mir-3057
	mmu-mir-1843a	mmu-mir-219a-1	mmu-mir-25	mmu-mir-3059
	mmu-mir-1843b	mmu-mir-219a-2	mmu-mir-26a-1	mmu-mir-3061
	mmu-mir-185	mmu-mir-219b	mmu-mir-26a-2	mmu-mir-3065
	mmu-mir-186	mmu-mir-21a	mmu-mir-26b	mmu-mir-3068
	mmu-mir-187	mmu-mir-22	mmu-mir-27b	mmu-mir-3076
	mmu-mir-188	mmu-mir-221	mmu-mir-28a	mmu-mir-467a-5
	mmu-mir-190a	mmu-mir-128-1	mmu-mir-129-2	mmu-mir-3083
	mmu-mir-191	mmu-mir-25	mmu-mir-764	mmu-mir-488
	mmu-mir-192	mmu-mir-26a-1	mmu-mir-29b-1	mmu-mir-3087
	mmu-mir-1934	mmu-mir-26b	mmu-mir-29a	mmu-mir-7688
	mmu-mir-193b	mmu-mir-27b	mmu-mir-1191b	mmu-mir-3093
	mmu-mir-194-1	mmu-mir-296	mmu-mir-29b-2	mmu-mir-30b
	mmu-mir-194-2	mmu-mir-298	mmu-mir-9-1	mmu-let-7g
	mmu-mir-1943	mmu-mir-299a	mmu-mir-300	mmu-mir-30c-1
	mmu-mir-1947	mmu-mir-29b-1	mmu-mir-3059	mmu-mir-30c-2
	mmu-mir-195a	mmu-mir-29b-2	mmu-mir-214	mmu-mir-30d
	mmu-mir-1969	mmu-mir-101a	mmu-let-7d	mmu-mir-30e
	mmu-mir-1981	mmu-mir-29c	mmu-mir-3061	mmu-mir-30f
	mmu-mir-1983	mmu-mir-300	mmu-mir-3065	mmu-mir-3102
	mmu-mir-199a-1	mmu-mir-3057	mmu-mir-3068	mmu-mir-31
	mmu-mir-199a-2	mmu-mir-3059	mmu-mir-3069	mmu-mir-135b
	mmu-mir-200a	mmu-mir-3061	mmu-mir-3071	mmu-mir-124-2
	mmu-mir-200b	mmu-mir-100	mmu-mir-3076	mmu-mir-322
	mmu-mir-204	mmu-mir-3065	mmu-mir-3074-1	mmu-mir-323
	mmu-mir-205	mmu-mir-3068	mmu-mir-3074-2	mmu-mir-324
	mmu-mir-208a	mmu-mir-127	mmu-mir-101a	mmu-mir-325
	mmu-mir-20a	mmu-mir-3071	mmu-mir-3078	mmu-mir-326
	mmu-mir-210	mmu-mir-3074-1	mmu-mir-3083	mmu-mir-328
	mmu-mir-211	mmu-mir-3074-2	mmu-mir-3086	mmu-mir-329
	mmu-mir-212	mmu-mir-3076	mmu-mir-3087	mmu-mir-331
	mmu-mir-2137	mmu-mir-3078	mmu-mir-3093	mmu-mir-335
	mmu-mir-218-1	mmu-mir-3083	mmu-mir-30a	mmu-mir-337
	mmu-mir-218-2	mmu-mir-3086	mmu-mir-30b	mmu-mir-338
	mmu-mir-219a-2	mmu-mir-3093	mmu-mir-30f	mmu-mir-339
	mmu-mir-219b	mmu-mir-3097	mmu-mir-153	mmu-mir-340
	mmu-mir-21a	mmu-mir-30a	mmu-mir-31	mmu-mir-341
	mmu-mir-22	mmu-mir-30b	mmu-mir-3102	mmu-mir-342
	mmu-mir-221	mmu-mir-30c-1	mmu-mir-322	mmu-mir-344b
	mmu-mir-222	mmu-mir-30c-2	mmu-mir-323	mmu-mir-1247
	mmu-mir-24-1	mmu-mir-30d	mmu-mir-324	mmu-mir-344d-3
	mmu-mir-24-2	mmu-mir-30e	mmu-mir-325	mmu-mir-345
	mmu-mir-25	mmu-mir-30f	mmu-mir-329	mmu-mir-346
	mmu-mir-26a-1	mmu-mir-31	mmu-mir-33	mmu-mir-3470a
	mmu-mir-26a-2	mmu-mir-3102	mmu-mir-330	mmu-mir-3470b
	mmu-mir-26b	mmu-mir-322	mmu-mir-331	mmu-mir-34a
	mmu-mir-27b	mmu-mir-323	mmu-mir-335	mmu-let-7f-2
	mmu-mir-28a	mmu-mir-324	mmu-mir-337	mmu-mir-34b
	mmu-mir-296	mmu-mir-325	mmu-mir-338	mmu-mir-34c
	mmu-mir-298	mmu-mir-326	mmu-mir-339	mmu-mir-350
	mmu-mir-299a	mmu-mir-328	mmu-mir-340	mmu-mir-351
	mmu-mir-299b	mmu-let-7j	mmu-let-7c-2	mmu-mir-3535
	mmu-mir-29a	mmu-mir-329	mmu-mir-341	mmu-mir-3544
	mmu-mir-29b-1	mmu-mir-330	mmu-mir-342	mmu-mir-3552
	mmu-mir-29b-2	mmu-mir-331	mmu-mir-344b	mmu-mir-361
	mmu-mir-29c	mmu-mir-335	mmu-mir-344d-3	mmu-mir-369
	mmu-mir-300	mmu-mir-337	mmu-mir-345	mmu-mir-370
	mmu-mir-3057	mmu-mir-338	mmu-mir-346	mmu-mir-374b
	mmu-mir-3059	mmu-mir-339	mmu-mir-3470a	mmu-mir-374c
	mmu-mir-3061	mmu-mir-340	mmu-mir-3470b	mmu-mir-375
	mmu-mir-3065	mmu-mir-341	mmu-mir-3473d	mmu-mir-376a
	mmu-mir-3068	mmu-mir-342	mmu-mir-34a	mmu-mir-376b
	mmu-mir-3071	mmu-mir-344b	mmu-mir-34b	mmu-mir-377
	mmu-mir-3074-1	mmu-mir-344d-3	mmu-mir-350	mmu-mir-378a
	mmu-mir-3074-2	mmu-mir-345	mmu-mir-3544	mmu-mir-378c
	mmu-mir-3076	mmu-mir-346	mmu-mir-3552	mmu-mir-378d
	mmu-mir-3078	mmu-mir-3470b	mmu-mir-361	mmu-mir-380
	mmu-mir-3083	mmu-mir-3472	mmu-mir-362	mmu-mir-381
	mmu-mir-3086	mmu-mir-3473d	mmu-mir-369	mmu-mir-382
	mmu-mir-3087	mmu-mir-34a	mmu-mir-370	mmu-mir-383
	mmu-mir-3093	mmu-mir-34b	mmu-mir-374b	mmu-mir-384
	mmu-mir-30a	mmu-mir-350	mmu-mir-375	mmu-mir-409
	mmu-mir-30b	mmu-mir-351	mmu-mir-151	mmu-mir-411
	mmu-mir-30c-1	mmu-mir-3544	mmu-mir-376a	mmu-let-7f-1
	mmu-mir-30c-2	mmu-mir-3552	mmu-mir-376b	mmu-mir-412
	mmu-mir-30d	mmu-mir-361	mmu-mir-377	mmu-mir-423
	mmu-mir-30e	mmu-mir-362	mmu-mir-378a	mmu-mir-425
	mmu-mir-30f	mmu-mir-369	mmu-mir-378c	mmu-mir-431
	mmu-mir-31	mmu-mir-370	mmu-mir-378d	mmu-mir-433
	mmu-mir-3101	mmu-let-7i	mmu-let-7c-1	mmu-mir-434
	mmu-mir-3102	mmu-mir-374b	mmu-mir-379	mmu-mir-448
	mmu-mir-322	mmu-mir-374c	mmu-mir-380	mmu-mir-450a-1
	mmu-mir-323	mmu-mir-375	mmu-mir-381	mmu-mir-124-1
	mmu-mir-324	mmu-mir-376a	mmu-mir-382	mmu-mir-450a-2
	mmu-mir-325	mmu-mir-376b	mmu-mir-383	mmu-mir-451a
	mmu-mir-326	mmu-mir-377	mmu-mir-384	mmu-mir-451b
	mmu-mir-328	mmu-mir-378a	mmu-mir-409	mmu-mir-455
	mmu-mir-329	mmu-mir-378c	mmu-mir-122	mmu-mir-467a-1
	mmu-mir-33	mmu-mir-126b	mmu-mir-411	mmu-mir-467a-10
	mmu-mir-330	mmu-mir-378d	mmu-mir-1224	mmu-mir-467a-2
	mmu-mir-331	mmu-mir-379	mmu-mir-410	mmu-mir-467a-4
	mmu-mir-335	mmu-mir-380	mmu-mir-412	mmu-mir-467a-6
	mmu-mir-337	mmu-mir-382	mmu-mir-423	mmu-mir-467a-7
	mmu-mir-338	mmu-mir-383	mmu-mir-425	mmu-mir-467a-8
	mmu-mir-339	mmu-mir-384	mmu-mir-431	mmu-mir-467c
	mmu-mir-340	mmu-mir-3963	mmu-mir-433	mmu-mir-467a-9
	mmu-mir-342	mmu-mir-411	mmu-mir-448	mmu-mir-467d
	mmu-mir-344b	mmu-mir-412	mmu-mir-450a-1	mmu-mir-136
	mmu-mir-344d-3	mmu-mir-423	mmu-mir-450a-2	mmu-mir-484
	mmu-mir-345	mmu-mir-425	mmu-mir-451a	mmu-mir-485
	mmu-mir-346	mmu-mir-431	mmu-mir-467a-1	mmu-mir-486a
	mmu-mir-3470a	mmu-mir-126a	mmu-mir-451b	mmu-mir-486b
	mmu-mir-3470b	mmu-mir-433	mmu-mir-467a-10	mmu-mir-487b
	mmu-mir-3473d	mmu-mir-448	mmu-mir-3066	mmu-mir-490
	mmu-mir-34a	mmu-mir-450a-1	mmu-mir-467a-2	mmu-mir-491
	mmu-mir-34b	mmu-mir-450a-2	mmu-mir-467a-3	mmu-mir-130b
	mmu-mir-34c	mmu-mir-450b	mmu-mir-467a-4	mmu-mir-493
	mmu-mir-350	mmu-mir-451a	mmu-mir-467a-5	mmu-mir-137
	mmu-mir-351	mmu-mir-451b	mmu-mir-467a-6	mmu-mir-495
	mmu-mir-3544	mmu-mir-455	mmu-mir-467a-7	mmu-mir-497a
	mmu-mir-3552	mmu-mir-467a-1	mmu-mir-467a-8	mmu-mir-501
	mmu-mir-361	mmu-mir-467a-10	mmu-mir-467a-9	mmu-mir-504
	mmu-mir-362	mmu-mir-467a-2	mmu-mir-100	mmu-mir-505
	mmu-mir-365-1	mmu-mir-1264	mmu-mir-467b	mmu-mir-5100
	mmu-mir-369	mmu-mir-467a-3	mmu-mir-467d	mmu-mir-5103
	mmu-mir-370	mmu-mir-467a-4	mmu-mir-483	mmu-mir-5122
	mmu-mir-374b	mmu-mir-467a-5	mmu-mir-484	mmu-mir-532
	mmu-mir-374c	mmu-mir-467a-6	mmu-mir-485	mmu-mir-539
	mmu-mir-375	mmu-mir-467a-7	mmu-mir-486a	mmu-mir-540
	mmu-mir-376a	mmu-mir-467a-8	mmu-mir-486b	mmu-mir-574
	mmu-mir-376b	mmu-mir-467a-9	mmu-mir-488	mmu-mir-541
	mmu-mir-377	mmu-mir-467b	mmu-mir-490	mmu-mir-543
	mmu-mir-378a	mmu-mir-467c	mmu-mir-491	mmu-mir-582
	mmu-mir-378c	mmu-mir-467d	mmu-mir-493	mmu-mir-598
	mmu-mir-378d	mmu-mir-483	mmu-mir-497a	mmu-mir-3074-1
	mmu-mir-379	mmu-mir-484	mmu-mir-499	mmu-mir-6236
	mmu-mir-380	mmu-mir-485	mmu-mir-5100	mmu-mir-6240
	mmu-mir-381	mmu-mir-125b-2	mmu-mir-504	mmu-mir-6516
	mmu-mir-382	mmu-mir-486a	mmu-mir-505	mmu-mir-6540
	mmu-mir-383	mmu-mir-486b	mmu-mir-5103	mmu-mir-664
	mmu-mir-384	mmu-mir-487b	mmu-mir-5134	mmu-mir-666
	mmu-mir-409	mmu-mir-490	mmu-mir-124-1	mmu-mir-667
	mmu-mir-411	mmu-mir-491	mmu-mir-532	mmu-mir-129-2
	mmu-mir-412	mmu-mir-493	mmu-mir-540	mmu-mir-668
	mmu-mir-423	mmu-mir-495	mmu-mir-541	mmu-mir-669c
	mmu-mir-425	mmu-mir-497a	mmu-mir-542	mmu-mir-671
	mmu-mir-431	mmu-mir-501	mmu-mir-543	mmu-mir-92b
	mmu-mir-433	mmu-mir-504	mmu-mir-5617	mmu-mir-672
	mmu-mir-434	mmu-mir-505	mmu-mir-574	mmu-mir-673
	mmu-mir-448	mmu-mir-5100	mmu-mir-6236	mmu-mir-674
	mmu-mir-449a	mmu-let-7g	mmu-mir-582	mmu-mir-676
	mmu-mir-450a-1	mmu-mir-5103	mmu-mir-592	mmu-mir-6769b
	mmu-mir-450a-2	mmu-mir-5122	mmu-mir-6395	mmu-mir-677
	mmu-mir-451a	mmu-mir-539	mmu-mir-873a	mmu-mir-679
	mmu-mir-451b	mmu-mir-540	mmu-mir-6516	mmu-mir-682
	mmu-mir-455	mmu-mir-541	mmu-mir-653	mmu-mir-6896
	mmu-mir-467a-1	mmu-mir-543	mmu-mir-6540	mmu-mir-6948
	mmu-mir-467a-10	mmu-mir-5617	mmu-mir-664	mmu-mir-696
	mmu-mir-467a-2	mmu-mir-5620	mmu-mir-666	mmu-mir-6962
	mmu-mir-467a-3	mmu-mir-574	mmu-mir-667	mmu-mir-6985
	mmu-mir-467a-4	mmu-mir-582	mmu-mir-668	mmu-mir-6986
	mmu-mir-467a-5	mmu-mir-592	mmu-mir-669a-1	mmu-mir-700
	mmu-mir-467a-6	mmu-mir-598	mmu-mir-669a-10	mmu-mir-17
	mmu-mir-467a-7	mmu-mir-6236	mmu-mir-669a-11	mmu-mir-7068
	mmu-mir-467a-8	mmu-mir-6240	mmu-mir-669a-2	mmu-mir-7071
	mmu-mir-467a-9	mmu-mir-6516	mmu-mir-669a-3	mmu-mir-708
	mmu-mir-467b	mmu-mir-6540	mmu-mir-669a-4	mmu-mir-7080
	mmu-mir-467c	mmu-mir-664	mmu-mir-669a-6	mmu-mir-712
	mmu-mir-467d	mmu-mir-666	mmu-mir-669c	mmu-mir-714
	mmu-mir-484	mmu-mir-668	mmu-mir-30c-1	mmu-mir-7220
	mmu-mir-485	mmu-mir-669a-10	mmu-mir-669p-2	mmu-mir-7224
	mmu-mir-486a	mmu-mir-669a-2	mmu-mir-671	mmu-mir-7240
	mmu-mir-486b	mmu-mir-669a-4	mmu-mir-672	mmu-mir-764
	mmu-mir-487b	mmu-mir-669a-6	mmu-mir-673	mmu-mir-7689
	mmu-mir-488	mmu-mir-669a-9	mmu-mir-130b	mmu-mir-770
	mmu-mir-490	mmu-mir-669b	mmu-mir-674	mmu-mir-7a-1
	mmu-mir-491	mmu-mir-669c	mmu-mir-676	mmu-mir-7a-2
	mmu-mir-493	mmu-mir-669m-1	mmu-mir-6769b	mmu-mir-7b
	mmu-mir-495	mmu-mir-669m-2	mmu-mir-677	mmu-mir-872
	mmu-mir-497a	mmu-mir-669p-1	mmu-mir-679	mmu-mir-873a
	mmu-mir-504	mmu-mir-672	mmu-mir-29c	mmu-mir-1224
	mmu-mir-505	mmu-mir-673	mmu-mir-6936	mmu-mir-873b
	mmu-mir-5100	mmu-mir-674	mmu-mir-6948	mmu-let-7e
	mmu-mir-5103	mmu-mir-676	mmu-mir-6952	mmu-mir-1198
	mmu-mir-5122	mmu-mir-6769b	mmu-mir-696	mmu-mir-1191b
	mmu-mir-532	mmu-mir-677	mmu-mir-6985	mmu-mir-877
	mmu-mir-539	mmu-mir-679	mmu-mir-700	mmu-let-7d
	mmu-mir-540	mmu-mir-682	mmu-mir-702	mmu-mir-138-1
	mmu-mir-541	mmu-mir-6896	mmu-mir-708	mmu-mir-879
	mmu-mir-542	mmu-mir-125b-1	mmu-mir-7047	mmu-mir-9-2
	mmu-mir-543	mmu-mir-6936	mmu-mir-126a	mmu-mir-93
	mmu-mir-544	mmu-let-7f-2	mmu-let-7j	mmu-let-7c-2
	mmu-mir-5615-1	mmu-mir-125a	mmu-let-7i	mmu-mir-9-3
	mmu-mir-5615-2	mmu-mir-1251	mmu-mir-7080	mmu-mir-98
	mmu-mir-5620	mmu-mir-6948	mmu-let-7b	mmu-let-7c-1
	mmu-mir-5624	mmu-let-7f-1	mmu-mir-134	mmu-mir-99a
	mmu-mir-574	mmu-mir-6952	mmu-mir-7220	mmu-mir-1306
	mmu-mir-582	mmu-mir-696	mmu-mir-7236	mmu-mir-10b
	mmu-mir-592	mmu-mir-6977	mmu-mir-351	mmu-mir-10a
	mmu-mir-6236	mmu-mir-6998	mmu-mir-7240	mmu-let-7b
	mmu-mir-6240	mmu-mir-700	mmu-mir-7688	mmu-mir-125b-1
	mmu-mir-6516	mmu-mir-7010	mmu-mir-744	mmu-mir-125b-2
	mmu-mir-653	mmu-let-7e	mmu-mir-7672	mmu-let-7a-2
	mmu-mir-6540	mmu-mir-7029	mmu-let-7a-2	mmu-mir-106b
	mmu-mir-664	mmu-mir-7047	mmu-mir-7689	mmu-mir-1264
	mmu-mir-665	mmu-let-7d	mmu-mir-770	mmu-mir-126a
	mmu-mir-666	mmu-mir-7068	mmu-mir-7a-1	mmu-mir-15a
	mmu-mir-667	mmu-mir-708	mmu-mir-872	mmu-mir-138-2
	mmu-mir-668	mmu-mir-7080	mmu-mir-7b	mmu-mir-106a
	mmu-mir-669a-1	mmu-mir-1247	mmu-mir-877	mmu-mir-101a
	mmu-mir-669a-2	mmu-mir-7220	mmu-mir-6896	mmu-mir-139
	mmu-mir-669a-3	mmu-mir-124-3	mmu-mir-129-1	mmu-mir-129b
	mmu-mir-669a-4	mmu-mir-7224	mmu-mir-125b-2	mmu-mir-142a
	mmu-mir-669a-5	mmu-mir-124-2	mmu-mir-879	mmu-mir-1298
	mmu-mir-669a-8	mmu-let-7c-2	mmu-mir-124-2	mmu-mir-129-1
	mmu-mir-669a-9	mmu-mir-7235	mmu-mir-125b-1	mmu-mir-140
	mmu-mir-669c	mmu-mir-744	mmu-mir-92b	mmu-mir-127
	mmu-mir-669d-2	mmu-let-7c-1	mmu-mir-92a-1	mmu-mir-100
	mmu-mir-669p-1	mmu-mir-7658	mmu-mir-93	mmu-mir-3074-2
	mmu-mir-669p-2	mmu-mir-124-1	mmu-mir-9-3	mmu-mir-24-2
	mmu-mir-671	mmu-mir-7659	mmu-mir-96	mmu-mir-142b
	mmu-mir-672	mmu-mir-7668	mmu-mir-98	mmu-mir-128-2
	mmu-mir-673	mmu-mir-7688	mmu-mir-99a	mmu-mir-125a
	mmu-mir-674	mmu-mir-7689	mmu-mir-34c	mmu-mir-126b
	mmu-mir-676	mmu-mir-770	mmu-mir-124-3	mmu-mir-128-1
	mmu-mir-6769b	mmu-mir-7a-1	mmu-mir-128-2	mmu-mir-135a-2
	mmu-mir-677	mmu-mir-7a-2	mmu-mir-128-1	mmu-mir-3071
	mmu-mir-679	mmu-mir-7b	mmu-mir-30d	mmu-mir-3078
	mmu-mir-6936	mmu-mir-873b	mmu-mir-135a-1	mmu-mir-3086
	mmu-mir-6948	mmu-mir-877	mmu-let-7g	mmu-mir-30a
	mmu-mir-6952	mmu-mir-879	mmu-mir-6988	mmu-mir-330
	mmu-mir-696	mmu-mir-9-1	mmu-let-7f-2	mmu-mir-379
	mmu-mir-6977	mmu-mir-9-2	mmu-mir-127	mmu-mir-467a-3
	mmu-mir-6979	mmu-mir-1231	mmu-mir-135a-2	mmu-mir-467b
	mmu-mir-6988	mmu-mir-92a-1	mmu-mir-1251	mmu-mir-592
	mmu-mir-6990	mmu-mir-1224	mmu-let-7f-1	mmu-mir-669o
	mmu-mir-700	mmu-mir-93	mmu-mir-125a	mmu-mir-6988
	mmu-mir-7010	mmu-mir-9-3	mmu-mir-873b	mmu-mir-744
	mmu-mir-7047	mmu-mir-99a	mmu-mir-874	mmu-mir-874
	mmu-mir-7066	mmu-mir-1191b	mmu-mir-1247	mmu-mir-9-1
	mmu-mir-7068	mmu-mir-1188	mmu-mir-135b
	mmu-mir-708	mmu-mir-10b	mmu-mir-298
	mmu-mir-7080	mmu-let-7a-2	mmu-mir-296
	mmu-mir-7083	mmu-mir-10a	mmu-mir-299a
	mmu-mir-712	mmu-let-7a-1	mmu-mir-1198
	mmu-mir-714	mmu-mir-7226	mmu-mir-3057
	mmu-mir-7220	mmu-mir-92b	mmu-mir-30e
	mmu-mir-7224	mmu-mir-24-1	mmu-mir-374c
	mmu-mir-7226	mmu-mir-222	mmu-mir-434
	mmu-mir-7235	mmu-mir-26a-2	mmu-mir-455
	mmu-mir-7236	mmu-mir-28a	mmu-mir-5122
	mmu-mir-7240	mmu-mir-29a	mmu-mir-6240
	mmu-mir-744	mmu-mir-3087	mmu-mir-1306
	mmu-mir-760	mmu-mir-34c	mmu-mir-132
	mmu-mir-764	mmu-mir-409	mmu-mir-7068
	mmu-mir-7687	mmu-mir-434	mmu-mir-7224
	mmu-mir-7688	mmu-mir-488	mmu-mir-7a-2
	mmu-mir-7689	mmu-mir-532	mmu-mir-9-2
	mmu-mir-770	mmu-mir-667	mmu-mir-30c-2
	mmu-mir-7a-1	mmu-mir-671	mmu-mir-449a
	mmu-mir-7a-2	mmu-mir-6941	mmu-mir-539
	mmu-mir-7b	mmu-mir-6988	mmu-mir-712
	mmu-mir-872	mmu-mir-712
	mmu-mir-873a	mmu-mir-764
	mmu-mir-873b	mmu-mir-872
	mmu-mir-874	mmu-mir-873a
	mmu-mir-877	mmu-mir-7240
	mmu-mir-879	mmu-mir-98
	mmu-mir-9-1	mmu-mir-24-2
	mmu-mir-9-2	mmu-mir-760
	mmu-mir-92a-1	mmu-mir-874
	mmu-mir-92b	mmu-mir-24-2
	mmu-mir-93	mmu-mir-760
	mmu-mir-9-3	mmu-mir-874
	mmu-mir-96
	mmu-mir-98
miR	mmu-mir-99a
Specifics	21	18	15	6
Common	330	330	321	308
Total	351	348	336	314

## Sheet: Supplentary Table 6S
Supplementary Table 6S: Significant miRNAs for each comparison of experimental groups: NGS differential expression miRNAs, the table show the fold change values and the statistics analysis value and the p-values and p-values adjusted. In red we show the miRNAs with a significant change minor of 0.05.
WE.vs.WT	miRNA ID	fold	statistic	p-value	adj. p-value
down in WE	mmu-mir-96	-17.0323	-7.07243	8.7078e-05	0.0128222
	mmu-mir-451a	-14.5975	-5.55635	0.00046997	0.0346015
	mmu-mir-451b	-14.5975	-5.55635	0.00046997	0.0346015
	mmu-mir-6952	-4.55522	-19.4897	3.14644e-08	1.85325e-05
	mmu-mir-200b	-22.3896	-4.71708	0.00136044	0.0616386
	mmu-mir-143	-6.45075	-4.57857	0.00163715	0.0649423
	mmu-mir-26b	-10.9659	-3.86898	0.00441742	0.120276
	mmu-mir-200a	-18.0055	-3.84742	0.00455787	0.120276
	mmu-mir-182	-30.5131	-3.02288	0.0157827	0.226732
	mmu-mir-26a-2	-5.98522	-2.35114	0.0454675	0.377188
	mmu-mir-183	-22.6714	-2.30964	0.0485601	0.386512
	mmu-mir-21a	-8.20976	-2.0287	0.0757026	0.517523
	mmu-mir-146a	-6.20854	-1.51305	0.167338	0.806241
	mmu-mir-127	-1.45916	-0.625356	0.548526	1
up in WE	mmu-mir-7224	13.2063	6.77637	0.000118456	0.0139541
	mmu-mir-351	7.92554	6.22475	0.000215889	0.0211931
	mmu-mir-150	7.41252	5.17402	0.000753332	0.0443712
	mmu-mir-744	6.73188	5.3266	0.000622518	0.0407404
	mmu-mir-125b-2	4.76941	16.7178	1.09359e-07	3.22063e-05
	mmu-let-7b	7.11274	2.98864	0.0166458	0.233437
	mmu-mir-125b-1	1.64911	0.778293	0.457987	1
KE.vs.KO	miRNA ID	fold	statistic	p-value	adj. p-value
down in KE	mmu-mir-200a	-8.21255	-1.75486	0.115966	0.969261
up in KE	mmu-mir-3087	5.54408	8.51987	2.19803e-05	0.0129464
	mmu-mir-344d-3	14.7688	6.78134	0.000117837	0.0347029
	mmu-mir-146a	13.8007	3.36328	0.00935729	0.393674
	mmu-mir-127	7.2362	3.10123	0.0139784	0.433329
	mmu-mir-21a	2.75671	0.681204	0.514279	1
	mmu-mir-26b	2.37435	0.837716	0.425632	1
	mmu-mir-183	8.86829	0.903453	0.391728	1
	mmu-mir-182	9.65158	0.956165	0.365981	1
	mmu-mir-26a-2	2.95049	1.15902	0.278673	1
KO.vs.WT	miRNA ID	fold	statistic	p-value	adj. p-value
down in KO	mmu-mir-6952	-4.55522	-19.4897	3.14644e-08	1.85325e-05
	mmu-mir-96	-17.0323	-7.07243	8.7078e-05	0.00947955
	mmu-mir-451a	-17.5961	-6.69776	0.000128755	0.00947955
	mmu-mir-451b	-17.5961	-6.69776	0.000128755	0.00947955
	mmu-mir-872	-23.8279	-6.5878	0.000144849	0.00947957
	mmu-mir-27b	-18.5015	-4.87347	0.00110752	0.0434886
	mmu-mir-26b	-11.9853	-4.22865	0.00264656	0.0708555
	mmu-mir-182	-36.4601	-3.61204	0.0064412	0.130823
	mmu-mir-183	-31.033	-3.16147	0.0127381	0.169969
	mmu-mir-26a-2	-7.46439	-2.93219	0.0181767	0.216891
	mmu-mir-146a	-11.998	-2.92397	0.0184118	0.216891
	mmu-mir-200a	-13.4438	-2.87267	0.0199496	0.230399
	mmu-mir-21a	-9.35267	-2.31112	0.0484467	0.396321
	mmu-mir-127	-3.82647	-1.63992	0.138251	0.684285
up in KO	mmu-mir-125b-2	4.35621	15.2695	2.2725e-07	6.69251e-05
	mmu-mir-125a	4.63787	9.33663	1.09651e-05	0.00215282
	mmu-mir-744	9.90482	7.83719	4.10389e-05	0.00604298
	mmu-mir-351	8.64565	6.79034	0.000116723	0.00947955
	mmu-mir-150	9.2842	6.48047	0.00016272	0.00958424
	mmu-mir-423	9.73482	6.14871	0.000235187	0.0125932
	mmu-mir-346	11.7483	5.36274	0.000595307	0.0292196
	mmu-mir-7224	9.90321	5.08149	0.000847063	0.0383785
	mmu-mir-1981	9.64101	4.9794	0.000965432	0.0406171
KE.vs.WE	miRNA ID	fold	statistic	p-value	adj. p-value
down in KE	mmu-mir-299a	-14.7393	-6.48875	0.000161258	0.0316604
	mmu-mir-200a	-3.65083	-0.780113	0.456973	1
up in KE	mmu-mir-3087	5.54408	8.51987	2.19803e-05	0.0129464
	mmu-mir-344d-3	15.2626	7.00805	9.30279e-05	0.0273967
	mmu-mir-183	0.506756	0.0516256	0.960047	1
	mmu-mir-182	3.70465	0.367013	0.722782	1
	mmu-mir-21a	1.6138	0.398783	0.700108	1
	mmu-mir-26b	1.35493	0.478047	0.644943	1
	mmu-mir-26a-2	1.47132	0.577969	0.57861	1
	mmu-mir-146a	8.0112	1.95237	0.0853326	1
	mmu-mir-127	4.8689	2.08667	0.0690983	1

## Sheet: Supplentary Table 7S
Supplementary Table 7S: KEGG and GO major enriched pathways: Detailed information of genes enrichment in KEGG pathways and GO terms is provided. We observe the genes related with each pathway and the statistic value.
#pathway ID	pathway description	observed gene count	false discovery rate	matching proteins in your network (IDs)	matching proteins in your network (labels)
GO.0009653	anatomical structure morphogenesis	30	1.06e-12	ENSMUSP00000004990,ENSMUSP00000005406,ENSMUSP00000007130,ENSMUSP00000020257,ENSMUSP00000021091,ENSMUSP00000022871,ENSMUSP00000024755,ENSMUSP00000025081,ENSMUSP00000026917,ENSMUSP00000028071,ENSMUSP00000028229,ENSMUSP00000031653,ENSMUSP00000032322,ENSMUSP00000033642,ENSMUSP00000036952,ENSMUSP00000038405,ENSMUSP00000043849,ENSMUSP00000052020,ENSMUSP00000052559,ENSMUSP00000054270,ENSMUSP00000057989,…	App,Bdnf,Bmi1,Cited2,Clic5,Ctnnb1,Dcx,Dlx5,Fat3,Flnb,Flt1,Foxq1,Fzd1,Igf2,Ikzf1,Insr,Jun,Lrp6,Mapk14,Mtap2,Myh10,Nrp1,Pafah1b1,Rtn4,Sdc2,Sirt1,Tgfb2,Whsc1,Zeb1,Zeb2
GO.0048513	organ development	30	7.78e-10	ENSMUSP00000004990,ENSMUSP00000005406,ENSMUSP00000007130,ENSMUSP00000017832,ENSMUSP00000020257,ENSMUSP00000021091,ENSMUSP00000024755,ENSMUSP00000025081,ENSMUSP00000026917,ENSMUSP00000028071,ENSMUSP00000028229,ENSMUSP00000032322,ENSMUSP00000033642,ENSMUSP00000036952,ENSMUSP00000038405,ENSMUSP00000038514,ENSMUSP00000043849,ENSMUSP00000049095,ENSMUSP00000049296,ENSMUSP00000052020,ENSMUSP00000052559,…	App,Bdnf,Bmi1,Cited2,Clic5,Ctnnb1,Dcx,Dlx5,Fat3,Flnb,Foxq1,Hnf4g,Igf2,Ikzf1,Ins1,Insr,Irs2,Jun,Lrp6,Mapk14,Myh10,Nrp1,Pafah1b1,Pkd1,Rtn4,Sirt1,Tgfb2,Whsc1,Zeb1,Zeb2
GO.0071363	cellular response to growth factor stimulus	14	7.78e-10	ENSMUSP00000004990,ENSMUSP00000007130,ENSMUSP00000026917,ENSMUSP00000031653,ENSMUSP00000034973,ENSMUSP00000038405,ENSMUSP00000043849,ENSMUSP00000049764,ENSMUSP00000052559,ENSMUSP00000054270,ENSMUSP00000058629,ENSMUSP00000088837,ENSMUSP00000090177,ENSMUSP00000099585	Akt1s1,Cited2,Ctnnb1,Dlx5,Flt1,Fzd1,Insr,Jun,Mapk14,Nrp1,Smad3,Smurf2,Tgfb2,Trpv1
GO.0000904	cell morphogenesis involved in differentiation	15	1.49e-09	ENSMUSP00000005406,ENSMUSP00000007130,ENSMUSP00000022871,ENSMUSP00000024755,ENSMUSP00000026917,ENSMUSP00000032322,ENSMUSP00000033642,ENSMUSP00000043849,ENSMUSP00000052020,ENSMUSP00000052559,ENSMUSP00000057989,ENSMUSP00000080808,ENSMUSP00000099671,ENSMUSP00000099907,ENSMUSP00000109650	App,Bdnf,Clic5,Ctnnb1,Dcx,Dlx5,Fat3,Flnb,Lrp6,Mtap2,Myh10,Nrp1,Rtn4,Sdc2,Tgfb2
GO.0050793	regulation of developmental process	26	1.49e-09	ENSMUSP00000004990,ENSMUSP00000005406,ENSMUSP00000007130,ENSMUSP00000017692,ENSMUSP00000020257,ENSMUSP00000021091,ENSMUSP00000022871,ENSMUSP00000025081,ENSMUSP00000026917,ENSMUSP00000028071,ENSMUSP00000028229,ENSMUSP00000031653,ENSMUSP00000032322,ENSMUSP00000038405,ENSMUSP00000043849,ENSMUSP00000057989,ENSMUSP00000063714,ENSMUSP00000067205,ENSMUSP00000075992,ENSMUSP00000080278,ENSMUSP00000080808,…	App,Arhgdia,Bdnf,Bmi1,Cited2,Ctnnb1,Fat3,Flt1,Ikzf1,Insr,Lrp6,Mapk14,Mtf2,Myh10,Nrp1,Pafah1b1,Rtn4,Sdc2,Sirt1,Smurf2,Suz12,Tgfb2,Trpv1,Whsc1,Zeb1,Zeb2
GO.0009888	tissue development	23	3.33e-09	ENSMUSP00000004990,ENSMUSP00000007130,ENSMUSP00000021091,ENSMUSP00000024755,ENSMUSP00000025081,ENSMUSP00000026917,ENSMUSP00000028071,ENSMUSP00000028229,ENSMUSP00000031653,ENSMUSP00000032322,ENSMUSP00000036952,ENSMUSP00000038405,ENSMUSP00000043849,ENSMUSP00000052020,ENSMUSP00000052559,ENSMUSP00000054270,ENSMUSP00000057989,ENSMUSP00000058629,ENSMUSP00000075992,ENSMUSP00000080808,ENSMUSP00000088837,…	Bdnf,Bmi1,Cited2,Clic5,Ctnnb1,Dlx5,Fat3,Flnb,Flt1,Foxq1,Fzd1,Ikzf1,Insr,Jun,Lrp6,Mapk14,Myh10,Nrp1,Pafah1b1,Rtn4,Tgfb2,Zeb1,Zeb2
GO.0006357	regulation of transcription from RNA polymerase II promoter	23	3.89e-09	ENSMUSP00000004990,ENSMUSP00000005406,ENSMUSP00000007130,ENSMUSP00000014922,ENSMUSP00000017692,ENSMUSP00000017832,ENSMUSP00000020257,ENSMUSP00000025081,ENSMUSP00000028071,ENSMUSP00000028229,ENSMUSP00000028600,ENSMUSP00000032322,ENSMUSP00000034973,ENSMUSP00000036952,ENSMUSP00000038405,ENSMUSP00000044395,ENSMUSP00000049296,ENSMUSP00000052559,ENSMUSP00000067205,ENSMUSP00000075992,ENSMUSP00000080278,…	App,Ash1l,Bmi1,Cited2,Ctnnb1,Dlx5,Fhod1,Foxq1,Hipk3,Hist1h1d,Hnf4g,Igf2,Ikzf1,Lrp6,Mapk14,Mtf2,Pkd1,Sirt1,Smad3,Suz12,Whsc1,Zeb1,Zeb2
GO.0071310	cellular response to organic substance	21	4.08e-09	ENSMUSP00000004990,ENSMUSP00000007130,ENSMUSP00000017832,ENSMUSP00000020257,ENSMUSP00000025081,ENSMUSP00000026917,ENSMUSP00000028071,ENSMUSP00000031653,ENSMUSP00000032322,ENSMUSP00000034973,ENSMUSP00000038405,ENSMUSP00000043849,ENSMUSP00000049764,ENSMUSP00000052559,ENSMUSP00000054270,ENSMUSP00000058629,ENSMUSP00000063714,ENSMUSP00000088837,ENSMUSP00000090177,ENSMUSP00000109650,ENSMUSP00000114076	Akt1s1,Arhgdia,Bmi1,Cited2,Ctnnb1,Dlx5,Flt1,Fzd1,Hnf4g,Igf2,Insr,Jun,Lrp6,Mapk14,Mtap2,Nrp1,Sirt1,Smad3,Smurf2,Tgfb2,Zeb1
GO.0031325	positive regulation of cellular metabolic process	28	4.23e-09	ENSMUSP00000004990,ENSMUSP00000007130,ENSMUSP00000014922,ENSMUSP00000017435,ENSMUSP00000017832,ENSMUSP00000020257,ENSMUSP00000025081,ENSMUSP00000026917,ENSMUSP00000028071,ENSMUSP00000028229,ENSMUSP00000031653,ENSMUSP00000032322,ENSMUSP00000034973,ENSMUSP00000038405,ENSMUSP00000038514,ENSMUSP00000043849,ENSMUSP00000049296,ENSMUSP00000052559,ENSMUSP00000057989,ENSMUSP00000058629,ENSMUSP00000067205,…	Ash1l,Bdnf,Bmi1,Cdca2,Cited2,Ctnnb1,Dlx5,Fhod1,Flt1,Fzd1,Hnf4g,Igf2,Ikzf1,Insr,Irs2,Lrp6,Mapk14,Mtf2,Nrp1,Pkd1,Sirt1,Smad3,Taok1,Tgfb2,Trpv1,Whsc1,Zeb1,Zeb2
GO.0048731	system development	32	4.23e-09	ENSMUSP00000004990,ENSMUSP00000005406,ENSMUSP00000007130,ENSMUSP00000017832,ENSMUSP00000020257,ENSMUSP00000021091,ENSMUSP00000022871,ENSMUSP00000024755,ENSMUSP00000025081,ENSMUSP00000026917,ENSMUSP00000028071,ENSMUSP00000028229,ENSMUSP00000031653,ENSMUSP00000032322,ENSMUSP00000033642,ENSMUSP00000036952,ENSMUSP00000038405,ENSMUSP00000038514,ENSMUSP00000043849,ENSMUSP00000049095,ENSMUSP00000049296,…	App,Bdnf,Bmi1,Cited2,Clic5,Ctnnb1,Dcx,Dlx5,Fat3,Flnb,Flt1,Foxq1,Hnf4g,Igf2,Ikzf1,Ins1,Insr,Irs2,Jun,Lrp6,Mapk14,Myh10,Nrp1,Pafah1b1,Pkd1,Rtn4,Sdc2,Sirt1,Tgfb2,Whsc1,Zeb1,Zeb2
GO.0007275	multicellular organismal development	34	4.55e-09	ENSMUSP00000004990,ENSMUSP00000005406,ENSMUSP00000007130,ENSMUSP00000017832,ENSMUSP00000020257,ENSMUSP00000021091,ENSMUSP00000022871,ENSMUSP00000024755,ENSMUSP00000025081,ENSMUSP00000026917,ENSMUSP00000028071,ENSMUSP00000028229,ENSMUSP00000031653,ENSMUSP00000032322,ENSMUSP00000033642,ENSMUSP00000036952,ENSMUSP00000038405,ENSMUSP00000038514,ENSMUSP00000043849,ENSMUSP00000049095,ENSMUSP00000049296,…	App,Bdnf,Bmi1,Cited2,Clic5,Ctnnb1,Dcx,Dlx5,Fat3,Flnb,Flt1,Foxq1,Hnf4g,Igf2,Ikzf1,Ins1,Insr,Irs2,Jun,Lrp6,Mapk14,Mtf2,Myh10,Nrp1,Pafah1b1,Phc3,Pkd1,Rtn4,Sdc2,Sirt1,Tgfb2,Whsc1,Zeb1,Zeb2
GO.0009887	organ morphogenesis	18	4.63e-09	ENSMUSP00000004990,ENSMUSP00000007130,ENSMUSP00000024755,ENSMUSP00000025081,ENSMUSP00000026917,ENSMUSP00000028071,ENSMUSP00000032322,ENSMUSP00000038405,ENSMUSP00000043849,ENSMUSP00000052559,ENSMUSP00000054270,ENSMUSP00000058629,ENSMUSP00000067205,ENSMUSP00000075992,ENSMUSP00000080808,ENSMUSP00000088837,ENSMUSP00000099907,ENSMUSP00000114076	Bmi1,Cited2,Clic5,Ctnnb1,Dlx5,Fat3,Fzd1,Igf2,Ikzf1,Insr,Jun,Lrp6,Mapk14,Nrp1,Rtn4,Tgfb2,Whsc1,Zeb1
GO.0009891	positive regulation of biosynthetic process	23	5.48e-09	ENSMUSP00000004990,ENSMUSP00000005406,ENSMUSP00000007130,ENSMUSP00000014922,ENSMUSP00000017832,ENSMUSP00000020257,ENSMUSP00000025081,ENSMUSP00000028229,ENSMUSP00000032322,ENSMUSP00000034973,ENSMUSP00000038405,ENSMUSP00000038514,ENSMUSP00000043849,ENSMUSP00000049296,ENSMUSP00000052559,ENSMUSP00000057989,ENSMUSP00000058629,ENSMUSP00000075992,ENSMUSP00000080278,ENSMUSP00000088451,ENSMUSP00000088837,…	App,Ash1l,Bdnf,Cited2,Ctnnb1,Dlx5,Fhod1,Fzd1,Hnf4g,Igf2,Ikzf1,Insr,Irs2,Lrp6,Mapk14,Mtf2,Pkd1,Sirt1,Smad3,Tgfb2,Trpv1,Zeb1,Zeb2
GO.0010604	positive regulation of macromolecule metabolic process	27	5.48e-09	ENSMUSP00000004990,ENSMUSP00000007130,ENSMUSP00000014922,ENSMUSP00000017435,ENSMUSP00000017832,ENSMUSP00000020257,ENSMUSP00000025081,ENSMUSP00000026917,ENSMUSP00000028071,ENSMUSP00000028229,ENSMUSP00000031653,ENSMUSP00000032322,ENSMUSP00000034973,ENSMUSP00000038405,ENSMUSP00000038514,ENSMUSP00000043849,ENSMUSP00000049296,ENSMUSP00000052559,ENSMUSP00000057989,ENSMUSP00000058629,ENSMUSP00000067205,…	Ash1l,Bdnf,Bmi1,Cdca2,Cited2,Ctnnb1,Dlx5,Fhod1,Flt1,Fzd1,Hnf4g,Igf2,Ikzf1,Insr,Irs2,Lrp6,Mapk14,Mtf2,Nrp1,Pkd1,Sirt1,Smad3,Taok1,Tgfb2,Whsc1,Zeb1,Zeb2
GO.2000026	regulation of multicellular organismal development	22	5.73e-09	ENSMUSP00000004990,ENSMUSP00000005406,ENSMUSP00000007130,ENSMUSP00000021091,ENSMUSP00000022871,ENSMUSP00000025081,ENSMUSP00000026917,ENSMUSP00000028071,ENSMUSP00000028229,ENSMUSP00000031653,ENSMUSP00000032322,ENSMUSP00000038405,ENSMUSP00000043849,ENSMUSP00000054270,ENSMUSP00000057989,ENSMUSP00000058629,ENSMUSP00000067205,ENSMUSP00000075992,ENSMUSP00000080808,ENSMUSP00000088837,ENSMUSP00000090177,…	App,Bdnf,Bmi1,Cited2,Ctnnb1,Fat3,Flt1,Fzd1,Ikzf1,Insr,Jun,Lrp6,Mapk14,Nrp1,Pafah1b1,Rtn4,Sdc2,Smurf2,Tgfb2,Whsc1,Zeb1,Zeb2
GO.0010557	positive regulation of macromolecule biosynthetic process	22	6.27e-09	ENSMUSP00000004990,ENSMUSP00000005406,ENSMUSP00000007130,ENSMUSP00000014922,ENSMUSP00000017832,ENSMUSP00000020257,ENSMUSP00000025081,ENSMUSP00000028229,ENSMUSP00000032322,ENSMUSP00000034973,ENSMUSP00000038405,ENSMUSP00000038514,ENSMUSP00000043849,ENSMUSP00000049296,ENSMUSP00000052559,ENSMUSP00000057989,ENSMUSP00000058629,ENSMUSP00000075992,ENSMUSP00000080278,ENSMUSP00000088451,ENSMUSP00000088837,…	App,Ash1l,Bdnf,Cited2,Ctnnb1,Dlx5,Fhod1,Fzd1,Hnf4g,Igf2,Ikzf1,Insr,Irs2,Lrp6,Mapk14,Mtf2,Pkd1,Sirt1,Smad3,Tgfb2,Zeb1,Zeb2
GO.0031399	regulation of protein modification process	21	1.1e-08	ENSMUSP00000005406,ENSMUSP00000007130,ENSMUSP00000017435,ENSMUSP00000020257,ENSMUSP00000026917,ENSMUSP00000028071,ENSMUSP00000028229,ENSMUSP00000028600,ENSMUSP00000031653,ENSMUSP00000032322,ENSMUSP00000043849,ENSMUSP00000049296,ENSMUSP00000049764,ENSMUSP00000054270,ENSMUSP00000057989,ENSMUSP00000058629,ENSMUSP00000080278,ENSMUSP00000088451,ENSMUSP00000088837,ENSMUSP00000114076,ENSMUSP00000117847	Akt1s1,App,Ash1l,Bdnf,Bmi1,Cdca2,Ctnnb1,Flt1,Fzd1,Hipk3,Igf2,Insr,Jun,Lrp6,Mtf2,Nrp1,Pkd1,Sirt1,Taok1,Tgfb2,Zeb2
GO.0045595	regulation of cell differentiation	21	1.28e-08	ENSMUSP00000004990,ENSMUSP00000005406,ENSMUSP00000007130,ENSMUSP00000017692,ENSMUSP00000020257,ENSMUSP00000021091,ENSMUSP00000022871,ENSMUSP00000025081,ENSMUSP00000026917,ENSMUSP00000028071,ENSMUSP00000028229,ENSMUSP00000031653,ENSMUSP00000032322,ENSMUSP00000043849,ENSMUSP00000057989,ENSMUSP00000058629,ENSMUSP00000075992,ENSMUSP00000080278,ENSMUSP00000080808,ENSMUSP00000099585,ENSMUSP00000099907	App,Bdnf,Bmi1,Ctnnb1,Fat3,Flt1,Fzd1,Ikzf1,Lrp6,Mapk14,Mtf2,Nrp1,Pafah1b1,Rtn4,Sdc2,Sirt1,Suz12,Tgfb2,Trpv1,Zeb1,Zeb2
GO.0007167	enzyme linked receptor protein signaling pathway	14	1.45e-08	ENSMUSP00000004990,ENSMUSP00000026917,ENSMUSP00000031653,ENSMUSP00000034973,ENSMUSP00000038405,ENSMUSP00000038514,ENSMUSP00000043849,ENSMUSP00000049764,ENSMUSP00000052559,ENSMUSP00000054270,ENSMUSP00000057989,ENSMUSP00000088837,ENSMUSP00000090177,ENSMUSP00000114076	Akt1s1,Bdnf,Cited2,Dlx5,Flt1,Igf2,Insr,Irs2,Jun,Mapk14,Nrp1,Smad3,Smurf2,Tgfb2
GO.0007399	nervous system development	23	1.5e-08	ENSMUSP00000005406,ENSMUSP00000007130,ENSMUSP00000021091,ENSMUSP00000022871,ENSMUSP00000024755,ENSMUSP00000025081,ENSMUSP00000026917,ENSMUSP00000028071,ENSMUSP00000028229,ENSMUSP00000032322,ENSMUSP00000033642,ENSMUSP00000038405,ENSMUSP00000038514,ENSMUSP00000043849,ENSMUSP00000049296,ENSMUSP00000052559,ENSMUSP00000054270,ENSMUSP00000057989,ENSMUSP00000058629,ENSMUSP00000075992,ENSMUSP00000080808,…	App,Bdnf,Bmi1,Cited2,Clic5,Ctnnb1,Dcx,Dlx5,Fat3,Fzd1,Ikzf1,Irs2,Jun,Lrp6,Myh10,Nrp1,Pafah1b1,Pkd1,Rtn4,Sdc2,Tgfb2,Zeb1,Zeb2
GO.0031328	positive regulation of cellular biosynthetic process	22	2.12e-08	ENSMUSP00000004990,ENSMUSP00000005406,ENSMUSP00000007130,ENSMUSP00000014922,ENSMUSP00000017832,ENSMUSP00000020257,ENSMUSP00000025081,ENSMUSP00000028229,ENSMUSP00000032322,ENSMUSP00000034973,ENSMUSP00000038405,ENSMUSP00000038514,ENSMUSP00000049296,ENSMUSP00000052559,ENSMUSP00000057989,ENSMUSP00000058629,ENSMUSP00000075992,ENSMUSP00000080278,ENSMUSP00000088451,ENSMUSP00000088837,ENSMUSP00000099585,…	App,Ash1l,Bdnf,Cited2,Ctnnb1,Dlx5,Fhod1,Fzd1,Hnf4g,Igf2,Ikzf1,Insr,Irs2,Lrp6,Mapk14,Mtf2,Pkd1,Sirt1,Smad3,Trpv1,Zeb1,Zeb2
GO.0009889	regulation of biosynthetic process	30	2.3e-08	ENSMUSP00000004990,ENSMUSP00000005406,ENSMUSP00000007130,ENSMUSP00000014922,ENSMUSP00000017692,ENSMUSP00000020257,ENSMUSP00000025081,ENSMUSP00000028071,ENSMUSP00000028229,ENSMUSP00000028600,ENSMUSP00000032322,ENSMUSP00000034973,ENSMUSP00000035583,ENSMUSP00000036035,ENSMUSP00000036952,ENSMUSP00000038405,ENSMUSP00000038514,ENSMUSP00000043849,ENSMUSP00000044395,ENSMUSP00000049296,ENSMUSP00000052559,…	App,Ash1l,Bdnf,Bmi1,Cited2,Ctnnb1,Dlx5,Fhod1,Foxn3,Foxq1,Fzd1,Hipk3,Hist1h1d,Igf2,Ikzf1,Ikzf5,Insr,Irs2,Lrp6,Mapk14,Mtf2,Pkd1,Sirt1,Smad3,Suz12,Tgfb2,Trpv1,Whsc1,Zeb1,Zeb2
GO.0051173	positive regulation of nitrogen compound metabolic process	22	2.3e-08	ENSMUSP00000004990,ENSMUSP00000005406,ENSMUSP00000007130,ENSMUSP00000014922,ENSMUSP00000017832,ENSMUSP00000020257,ENSMUSP00000025081,ENSMUSP00000028229,ENSMUSP00000032322,ENSMUSP00000034973,ENSMUSP00000038405,ENSMUSP00000049296,ENSMUSP00000052559,ENSMUSP00000057989,ENSMUSP00000058629,ENSMUSP00000067205,ENSMUSP00000075992,ENSMUSP00000080278,ENSMUSP00000088451,ENSMUSP00000088837,ENSMUSP00000099585,…	App,Ash1l,Bdnf,Cited2,Ctnnb1,Dlx5,Fhod1,Fzd1,Hnf4g,Igf2,Ikzf1,Insr,Lrp6,Mapk14,Mtf2,Pkd1,Sirt1,Smad3,Trpv1,Whsc1,Zeb1,Zeb2
GO.0042325	regulation of phosphorylation	19	2.32e-08	ENSMUSP00000005406,ENSMUSP00000007130,ENSMUSP00000017435,ENSMUSP00000020257,ENSMUSP00000026917,ENSMUSP00000028229,ENSMUSP00000028600,ENSMUSP00000031653,ENSMUSP00000032322,ENSMUSP00000038514,ENSMUSP00000043849,ENSMUSP00000049296,ENSMUSP00000049764,ENSMUSP00000054270,ENSMUSP00000057989,ENSMUSP00000058629,ENSMUSP00000088451,ENSMUSP00000088837,ENSMUSP00000114076	Akt1s1,App,Ash1l,Bdnf,Ctnnb1,Flt1,Fzd1,Hipk3,Igf2,Insr,Irs2,Jun,Lrp6,Nrp1,Pkd1,Sirt1,Taok1,Tgfb2,Zeb2
GO.0048523	negative regulation of cellular process	31	2.35e-08	ENSMUSP00000004990,ENSMUSP00000005406,ENSMUSP00000007130,ENSMUSP00000017692,ENSMUSP00000020257,ENSMUSP00000025081,ENSMUSP00000026917,ENSMUSP00000028071,ENSMUSP00000028229,ENSMUSP00000028600,ENSMUSP00000032322,ENSMUSP00000036035,ENSMUSP00000038405,ENSMUSP00000038514,ENSMUSP00000043849,ENSMUSP00000044395,ENSMUSP00000049296,ENSMUSP00000049764,ENSMUSP00000054270,ENSMUSP00000057989,ENSMUSP00000058629,…	Akt1s1,App,Arhgdia,Ash1l,Bdnf,Bicd1,Bmi1,Cited2,Ctnnb1,Fat3,Foxn3,Fzd1,Hipk3,Hist1h1d,Ikzf1,Irs2,Jun,Lrp6,Mapk14,Mtf2,Nrp1,Pkd1,Rtn4,Sirt1,Smurf2,Suz12,Tgfb2,Trpv1,Whsc1,Zeb1,Zeb2
GO.0048856	anatomical structure development	33	2.35e-08	ENSMUSP00000004990,ENSMUSP00000005406,ENSMUSP00000007130,ENSMUSP00000017832,ENSMUSP00000020257,ENSMUSP00000021091,ENSMUSP00000022871,ENSMUSP00000024755,ENSMUSP00000025081,ENSMUSP00000026917,ENSMUSP00000028071,ENSMUSP00000028229,ENSMUSP00000031653,ENSMUSP00000032322,ENSMUSP00000033642,ENSMUSP00000036952,ENSMUSP00000038405,ENSMUSP00000038514,ENSMUSP00000043849,ENSMUSP00000049095,ENSMUSP00000049296,…	App,Bdnf,Bmi1,Cited2,Clic5,Ctnnb1,Dcx,Dlx5,Fat3,Flnb,Flt1,Foxq1,Hnf4g,Igf2,Ikzf1,Ins1,Insr,Irs2,Jun,Lrp6,Mapk14,Mtf2,Myh10,Nrp1,Pafah1b1,Pkd1,Rtn4,Sdc2,Sirt1,Tgfb2,Whsc1,Zeb1,Zeb2
GO.0010556	regulation of macromolecule biosynthetic process	29	2.43e-08	ENSMUSP00000004990,ENSMUSP00000005406,ENSMUSP00000007130,ENSMUSP00000014922,ENSMUSP00000017692,ENSMUSP00000020257,ENSMUSP00000025081,ENSMUSP00000028071,ENSMUSP00000028229,ENSMUSP00000028600,ENSMUSP00000032322,ENSMUSP00000034973,ENSMUSP00000035583,ENSMUSP00000036035,ENSMUSP00000036952,ENSMUSP00000038405,ENSMUSP00000038514,ENSMUSP00000043849,ENSMUSP00000044395,ENSMUSP00000049296,ENSMUSP00000052559,…	App,Ash1l,Bdnf,Bmi1,Cited2,Ctnnb1,Dlx5,Fhod1,Foxn3,Foxq1,Fzd1,Hipk3,Hist1h1d,Igf2,Ikzf1,Ikzf5,Insr,Irs2,Lrp6,Mapk14,Mtf2,Pkd1,Sirt1,Smad3,Suz12,Tgfb2,Whsc1,Zeb1,Zeb2
GO.0009893	positive regulation of metabolic process	29	2.57e-08	ENSMUSP00000004990,ENSMUSP00000007130,ENSMUSP00000014922,ENSMUSP00000017435,ENSMUSP00000017832,ENSMUSP00000020257,ENSMUSP00000024755,ENSMUSP00000025081,ENSMUSP00000026917,ENSMUSP00000028071,ENSMUSP00000028229,ENSMUSP00000031653,ENSMUSP00000032322,ENSMUSP00000034973,ENSMUSP00000038405,ENSMUSP00000038514,ENSMUSP00000043849,ENSMUSP00000049296,ENSMUSP00000052559,ENSMUSP00000057989,ENSMUSP00000058629,…	Arhgdia,Ash1l,Bdnf,Bmi1,Cdca2,Cited2,Clic5,Ctnnb1,Dlx5,Fhod1,Flt1,Fzd1,Hnf4g,Igf2,Ikzf1,Insr,Irs2,Lrp6,Mapk14,Mtf2,Nrp1,Pkd1,Sirt1,Smad3,Taok1,Tgfb2,Whsc1,Zeb1,Zeb2
GO.0000902	cell morphogenesis	16	2.77e-08	ENSMUSP00000004990,ENSMUSP00000005406,ENSMUSP00000007130,ENSMUSP00000022871,ENSMUSP00000024755,ENSMUSP00000026917,ENSMUSP00000032322,ENSMUSP00000033642,ENSMUSP00000043849,ENSMUSP00000052020,ENSMUSP00000052559,ENSMUSP00000057989,ENSMUSP00000080808,ENSMUSP00000099671,ENSMUSP00000099907,ENSMUSP00000109650	App,Bdnf,Clic5,Ctnnb1,Dcx,Dlx5,Fat3,Flnb,Lrp6,Mapk14,Mtap2,Myh10,Nrp1,Rtn4,Sdc2,Tgfb2
GO.0045893	positive regulation of transcription, DNA-templated	20	3.06e-08	ENSMUSP00000004990,ENSMUSP00000005406,ENSMUSP00000007130,ENSMUSP00000014922,ENSMUSP00000017832,ENSMUSP00000020257,ENSMUSP00000025081,ENSMUSP00000028229,ENSMUSP00000032322,ENSMUSP00000034973,ENSMUSP00000038405,ENSMUSP00000049296,ENSMUSP00000052559,ENSMUSP00000057989,ENSMUSP00000058629,ENSMUSP00000075992,ENSMUSP00000080278,ENSMUSP00000088451,ENSMUSP00000088837,ENSMUSP00000114076	App,Ash1l,Bdnf,Cited2,Ctnnb1,Dlx5,Fhod1,Fzd1,Hnf4g,Igf2,Ikzf1,Insr,Lrp6,Mapk14,Mtf2,Pkd1,Sirt1,Smad3,Zeb1,Zeb2
GO.0006355	regulation of transcription, DNA-templated	27	3.75e-08	ENSMUSP00000004990,ENSMUSP00000005406,ENSMUSP00000007130,ENSMUSP00000014922,ENSMUSP00000017692,ENSMUSP00000020257,ENSMUSP00000025081,ENSMUSP00000028071,ENSMUSP00000028229,ENSMUSP00000028600,ENSMUSP00000032322,ENSMUSP00000034973,ENSMUSP00000035583,ENSMUSP00000036035,ENSMUSP00000036952,ENSMUSP00000038405,ENSMUSP00000044395,ENSMUSP00000049296,ENSMUSP00000052559,ENSMUSP00000057989,ENSMUSP00000058629,…	App,Ash1l,Bdnf,Bmi1,Cited2,Ctnnb1,Dlx5,Fhod1,Foxn3,Foxq1,Fzd1,Hipk3,Hist1h1d,Igf2,Ikzf1,Ikzf5,Insr,Lrp6,Mapk14,Mtf2,Pkd1,Sirt1,Smad3,Suz12,Whsc1,Zeb1,Zeb2
GO.0019220	regulation of phosphate metabolic process	20	3.77e-08	ENSMUSP00000005406,ENSMUSP00000007130,ENSMUSP00000017435,ENSMUSP00000020257,ENSMUSP00000026917,ENSMUSP00000028229,ENSMUSP00000028600,ENSMUSP00000031653,ENSMUSP00000032322,ENSMUSP00000038514,ENSMUSP00000043849,ENSMUSP00000049296,ENSMUSP00000049764,ENSMUSP00000054270,ENSMUSP00000057989,ENSMUSP00000058629,ENSMUSP00000088451,ENSMUSP00000088837,ENSMUSP00000114076,ENSMUSP00000117847	Akt1s1,App,Ash1l,Bdnf,Cdca2,Ctnnb1,Flt1,Fzd1,Hipk3,Igf2,Insr,Irs2,Jun,Lrp6,Nrp1,Pkd1,Sirt1,Taok1,Tgfb2,Zeb2
GO.0001932	regulation of protein phosphorylation	18	3.79e-08	ENSMUSP00000005406,ENSMUSP00000007130,ENSMUSP00000017435,ENSMUSP00000020257,ENSMUSP00000026917,ENSMUSP00000028229,ENSMUSP00000028600,ENSMUSP00000031653,ENSMUSP00000032322,ENSMUSP00000043849,ENSMUSP00000049296,ENSMUSP00000049764,ENSMUSP00000054270,ENSMUSP00000057989,ENSMUSP00000058629,ENSMUSP00000088451,ENSMUSP00000088837,ENSMUSP00000114076	Akt1s1,App,Ash1l,Bdnf,Ctnnb1,Flt1,Fzd1,Hipk3,Igf2,Insr,Jun,Lrp6,Nrp1,Pkd1,Sirt1,Taok1,Tgfb2,Zeb2
GO.0045935	positive regulation of nucleobase-containing compound metabolic process	21	4.22e-08	ENSMUSP00000004990,ENSMUSP00000005406,ENSMUSP00000007130,ENSMUSP00000014922,ENSMUSP00000017832,ENSMUSP00000020257,ENSMUSP00000025081,ENSMUSP00000028229,ENSMUSP00000032322,ENSMUSP00000034973,ENSMUSP00000038405,ENSMUSP00000049296,ENSMUSP00000052559,ENSMUSP00000057989,ENSMUSP00000058629,ENSMUSP00000067205,ENSMUSP00000075992,ENSMUSP00000080278,ENSMUSP00000088451,ENSMUSP00000088837,ENSMUSP00000114076	App,Ash1l,Bdnf,Cited2,Ctnnb1,Dlx5,Fhod1,Fzd1,Hnf4g,Igf2,Ikzf1,Insr,Lrp6,Mapk14,Mtf2,Pkd1,Sirt1,Smad3,Whsc1,Zeb1,Zeb2
GO.2000112	regulation of cellular macromolecule biosynthetic process	28	4.93e-08	ENSMUSP00000004990,ENSMUSP00000005406,ENSMUSP00000007130,ENSMUSP00000014922,ENSMUSP00000017692,ENSMUSP00000020257,ENSMUSP00000025081,ENSMUSP00000028071,ENSMUSP00000028229,ENSMUSP00000028600,ENSMUSP00000032322,ENSMUSP00000034973,ENSMUSP00000035583,ENSMUSP00000036035,ENSMUSP00000036952,ENSMUSP00000038405,ENSMUSP00000038514,ENSMUSP00000044395,ENSMUSP00000049296,ENSMUSP00000052559,ENSMUSP00000057989,…	App,Ash1l,Bdnf,Bmi1,Cited2,Ctnnb1,Dlx5,Fhod1,Foxn3,Foxq1,Fzd1,Hipk3,Hist1h1d,Igf2,Ikzf1,Ikzf5,Insr,Irs2,Lrp6,Mapk14,Mtf2,Pkd1,Sirt1,Smad3,Suz12,Whsc1,Zeb1,Zeb2
GO.0010628	positive regulation of gene expression	21	5.09e-08	ENSMUSP00000004990,ENSMUSP00000005406,ENSMUSP00000007130,ENSMUSP00000014922,ENSMUSP00000017832,ENSMUSP00000020257,ENSMUSP00000025081,ENSMUSP00000028229,ENSMUSP00000032322,ENSMUSP00000034973,ENSMUSP00000038405,ENSMUSP00000043849,ENSMUSP00000049296,ENSMUSP00000052559,ENSMUSP00000057989,ENSMUSP00000058629,ENSMUSP00000075992,ENSMUSP00000080278,ENSMUSP00000088451,ENSMUSP00000088837,ENSMUSP00000114076	App,Ash1l,Bdnf,Cited2,Ctnnb1,Dlx5,Fhod1,Fzd1,Hnf4g,Igf2,Ikzf1,Insr,Lrp6,Mapk14,Mtf2,Pkd1,Sirt1,Smad3,Tgfb2,Zeb1,Zeb2
GO.0031326	regulation of cellular biosynthetic process	29	5.09e-08	ENSMUSP00000004990,ENSMUSP00000005406,ENSMUSP00000007130,ENSMUSP00000014922,ENSMUSP00000017692,ENSMUSP00000020257,ENSMUSP00000025081,ENSMUSP00000028071,ENSMUSP00000028229,ENSMUSP00000028600,ENSMUSP00000032322,ENSMUSP00000034973,ENSMUSP00000035583,ENSMUSP00000036035,ENSMUSP00000036952,ENSMUSP00000038405,ENSMUSP00000038514,ENSMUSP00000044395,ENSMUSP00000049296,ENSMUSP00000052559,ENSMUSP00000057989,…	App,Ash1l,Bdnf,Bmi1,Cited2,Ctnnb1,Dlx5,Fhod1,Foxn3,Foxq1,Fzd1,Hipk3,Hist1h1d,Igf2,Ikzf1,Ikzf5,Insr,Irs2,Lrp6,Mapk14,Mtf2,Pkd1,Sirt1,Smad3,Suz12,Trpv1,Whsc1,Zeb1,Zeb2
GO.0051338	regulation of transferase activity	15	5.09e-08	ENSMUSP00000005406,ENSMUSP00000007130,ENSMUSP00000017435,ENSMUSP00000020257,ENSMUSP00000028071,ENSMUSP00000028229,ENSMUSP00000028600,ENSMUSP00000031653,ENSMUSP00000032322,ENSMUSP00000038514,ENSMUSP00000043849,ENSMUSP00000049296,ENSMUSP00000049764,ENSMUSP00000088837,ENSMUSP00000114076	Akt1s1,App,Bmi1,Ctnnb1,Flt1,Hipk3,Igf2,Insr,Irs2,Lrp6,Pkd1,Sirt1,Taok1,Tgfb2,Zeb2
GO.0009719	response to endogenous stimulus	18	5.11e-08	ENSMUSP00000004990,ENSMUSP00000007130,ENSMUSP00000017832,ENSMUSP00000020257,ENSMUSP00000025081,ENSMUSP00000028071,ENSMUSP00000032322,ENSMUSP00000034973,ENSMUSP00000038405,ENSMUSP00000038514,ENSMUSP00000043849,ENSMUSP00000049095,ENSMUSP00000052559,ENSMUSP00000054270,ENSMUSP00000058629,ENSMUSP00000088837,ENSMUSP00000090177,ENSMUSP00000114076	Bmi1,Cited2,Ctnnb1,Dlx5,Fzd1,Hnf4g,Igf2,Ins1,Insr,Irs2,Jun,Lrp6,Mapk14,Sirt1,Smad3,Smurf2,Tgfb2,Zeb1
GO.0048522	positive regulation of cellular process	32	5.11e-08	ENSMUSP00000004990,ENSMUSP00000007130,ENSMUSP00000014922,ENSMUSP00000017435,ENSMUSP00000017692,ENSMUSP00000017832,ENSMUSP00000020257,ENSMUSP00000021091,ENSMUSP00000025081,ENSMUSP00000026917,ENSMUSP00000028071,ENSMUSP00000028229,ENSMUSP00000031653,ENSMUSP00000032322,ENSMUSP00000034973,ENSMUSP00000038405,ENSMUSP00000038514,ENSMUSP00000043849,ENSMUSP00000049296,ENSMUSP00000052559,ENSMUSP00000057989,…	Ash1l,Bdnf,Bicd1,Bmi1,Cdca2,Cited2,Ctnnb1,Dlx5,Fhod1,Flt1,Fzd1,Hnf4g,Igf2,Ikzf1,Insr,Irs2,Lrp6,Mapk14,Mtf2,Nrp1,Pafah1b1,Pkd1,Sirt1,Smad3,Smurf2,Suz12,Taok1,Tgfb2,Trpv1,Whsc1,Zeb1,Zeb2
GO.0044707	single-multicellular organism process	35	5.87e-08	ENSMUSP00000004990,ENSMUSP00000005406,ENSMUSP00000007130,ENSMUSP00000017832,ENSMUSP00000020257,ENSMUSP00000021091,ENSMUSP00000022871,ENSMUSP00000024755,ENSMUSP00000025081,ENSMUSP00000026917,ENSMUSP00000028071,ENSMUSP00000028229,ENSMUSP00000031653,ENSMUSP00000032322,ENSMUSP00000033642,ENSMUSP00000036952,ENSMUSP00000038405,ENSMUSP00000038514,ENSMUSP00000043849,ENSMUSP00000049095,ENSMUSP00000049296,…	App,Ash1l,Bdnf,Bmi1,Cited2,Clic5,Ctnnb1,Dcx,Dlx5,Fat3,Flnb,Flt1,Foxq1,Hnf4g,Igf2,Ikzf1,Ins1,Insr,Irs2,Lrp6,Mapk14,Mtf2,Myh10,Nrp1,Pafah1b1,Phc3,Pkd1,Rtn4,Sdc2,Sirt1,Tgfb2,Trpv1,Whsc1,Zeb1,Zeb2
GO.0060429	epithelium development	17	6.39e-08	ENSMUSP00000007130,ENSMUSP00000021091,ENSMUSP00000024755,ENSMUSP00000026917,ENSMUSP00000028071,ENSMUSP00000028229,ENSMUSP00000031653,ENSMUSP00000032322,ENSMUSP00000036952,ENSMUSP00000038405,ENSMUSP00000043849,ENSMUSP00000052020,ENSMUSP00000052559,ENSMUSP00000054270,ENSMUSP00000057989,ENSMUSP00000058629,ENSMUSP00000088837	Bdnf,Bmi1,Cited2,Clic5,Ctnnb1,Dlx5,Flnb,Flt1,Foxq1,Fzd1,Insr,Jun,Lrp6,Nrp1,Pafah1b1,Tgfb2,Zeb2
GO.0009966	regulation of signal transduction	23	6.99e-08	ENSMUSP00000004990,ENSMUSP00000005406,ENSMUSP00000007130,ENSMUSP00000017435,ENSMUSP00000020257,ENSMUSP00000025081,ENSMUSP00000026917,ENSMUSP00000028071,ENSMUSP00000028229,ENSMUSP00000028600,ENSMUSP00000031653,ENSMUSP00000032322,ENSMUSP00000038405,ENSMUSP00000043849,ENSMUSP00000049764,ENSMUSP00000052559,ENSMUSP00000057989,ENSMUSP00000058629,ENSMUSP00000084039,ENSMUSP00000088451,ENSMUSP00000088837,…	Akt1s1,App,Ash1l,Bdnf,Bicd1,Bmi1,Cited2,Ctnnb1,Dlx5,Flt1,Fzd1,Hipk3,Igf2,Insr,Lrp6,Mapk14,Nrp1,Sirt1,Smurf2,Taok1,Tgfb2,Zeb1,Zeb2
GO.0031323	regulation of cellular metabolic process	34	1.16e-07	ENSMUSP00000004990,ENSMUSP00000007130,ENSMUSP00000014922,ENSMUSP00000017435,ENSMUSP00000017692,ENSMUSP00000020257,ENSMUSP00000025081,ENSMUSP00000026917,ENSMUSP00000028071,ENSMUSP00000028229,ENSMUSP00000028600,ENSMUSP00000031653,ENSMUSP00000032322,ENSMUSP00000034973,ENSMUSP00000035583,ENSMUSP00000036035,ENSMUSP00000036952,ENSMUSP00000038405,ENSMUSP00000038514,ENSMUSP00000043849,ENSMUSP00000044395,…	Akt1s1,Ash1l,Bdnf,Bmi1,Cdca2,Cited2,Ctnnb1,Dlx5,Fhod1,Flt1,Foxn3,Foxq1,Fzd1,Hipk3,Hist1h1d,Igf2,Ikzf1,Ikzf5,Insr,Irs2,Lrp6,Mapk14,Mtf2,Nrp1,Pkd1,Sirt1,Smad3,Suz12,Taok1,Tgfb2,Trpv1,Whsc1,Zeb1,Zeb2
GO.0048667	cell morphogenesis involved in neuron differentiation	11	1.16e-07	ENSMUSP00000005406,ENSMUSP00000022871,ENSMUSP00000024755,ENSMUSP00000026917,ENSMUSP00000033642,ENSMUSP00000043849,ENSMUSP00000052559,ENSMUSP00000057989,ENSMUSP00000099671,ENSMUSP00000099907,ENSMUSP00000109650	App,Bdnf,Clic5,Dcx,Dlx5,Mtap2,Myh10,Nrp1,Rtn4,Sdc2,Tgfb2
GO.0010033	response to organic substance	22	1.28e-07	ENSMUSP00000007130,ENSMUSP00000017832,ENSMUSP00000020257,ENSMUSP00000025081,ENSMUSP00000026917,ENSMUSP00000028071,ENSMUSP00000031653,ENSMUSP00000032322,ENSMUSP00000034973,ENSMUSP00000038405,ENSMUSP00000038514,ENSMUSP00000043849,ENSMUSP00000049095,ENSMUSP00000049764,ENSMUSP00000052559,ENSMUSP00000054270,ENSMUSP00000058629,ENSMUSP00000063714,ENSMUSP00000088837,ENSMUSP00000090177,ENSMUSP00000109650,…	Akt1s1,Arhgdia,Bmi1,Cited2,Ctnnb1,Dlx5,Flt1,Fzd1,Hnf4g,Igf2,Ins1,Insr,Irs2,Jun,Lrp6,Mtap2,Nrp1,Sirt1,Smad3,Smurf2,Tgfb2,Zeb1
GO.0023051	regulation of signaling	24	1.28e-07	ENSMUSP00000004990,ENSMUSP00000005406,ENSMUSP00000007130,ENSMUSP00000017435,ENSMUSP00000020257,ENSMUSP00000025081,ENSMUSP00000026917,ENSMUSP00000028071,ENSMUSP00000028229,ENSMUSP00000028600,ENSMUSP00000031653,ENSMUSP00000032322,ENSMUSP00000038405,ENSMUSP00000038514,ENSMUSP00000043849,ENSMUSP00000049764,ENSMUSP00000052559,ENSMUSP00000057989,ENSMUSP00000058629,ENSMUSP00000084039,ENSMUSP00000088451,…	Akt1s1,App,Ash1l,Bdnf,Bicd1,Bmi1,Cited2,Ctnnb1,Dlx5,Flt1,Fzd1,Hipk3,Igf2,Insr,Irs2,Lrp6,Mapk14,Nrp1,Sirt1,Smurf2,Taok1,Tgfb2,Zeb1,Zeb2
GO.0007423	sensory organ development	13	1.53e-07	ENSMUSP00000007130,ENSMUSP00000021091,ENSMUSP00000024755,ENSMUSP00000025081,ENSMUSP00000026917,ENSMUSP00000032322,ENSMUSP00000038405,ENSMUSP00000043849,ENSMUSP00000052559,ENSMUSP00000057989,ENSMUSP00000075992,ENSMUSP00000080808,ENSMUSP00000099671	Bdnf,Cited2,Clic5,Ctnnb1,Dlx5,Fat3,Ikzf1,Lrp6,Myh10,Nrp1,Pafah1b1,Tgfb2,Zeb1
GO.0019222	regulation of metabolic process	36	1.58e-07	ENSMUSP00000004990,ENSMUSP00000007130,ENSMUSP00000014922,ENSMUSP00000017435,ENSMUSP00000017692,ENSMUSP00000020257,ENSMUSP00000024755,ENSMUSP00000025081,ENSMUSP00000026917,ENSMUSP00000028071,ENSMUSP00000028229,ENSMUSP00000028600,ENSMUSP00000031653,ENSMUSP00000032322,ENSMUSP00000034973,ENSMUSP00000035583,ENSMUSP00000036035,ENSMUSP00000036952,ENSMUSP00000038405,ENSMUSP00000038514,ENSMUSP00000043849,…	Akt1s1,Arhgdia,Ash1l,Bdnf,Bicd1,Bmi1,Cdca2,Cited2,Clic5,Ctnnb1,Dlx5,Fhod1,Flt1,Foxn3,Foxq1,Fzd1,Hipk3,Hist1h1d,Igf2,Ikzf1,Ikzf5,Insr,Irs2,Lrp6,Mapk14,Mtf2,Nrp1,Pkd1,Sirt1,Smad3,Suz12,Taok1,Tgfb2,Whsc1,Zeb1,Zeb2
GO.0072358	cardiovascular system development	15	1.83e-07	ENSMUSP00000004990,ENSMUSP00000007130,ENSMUSP00000020257,ENSMUSP00000026917,ENSMUSP00000031653,ENSMUSP00000032322,ENSMUSP00000038405,ENSMUSP00000043849,ENSMUSP00000049296,ENSMUSP00000054270,ENSMUSP00000058629,ENSMUSP00000067205,ENSMUSP00000088837,ENSMUSP00000099671,ENSMUSP00000099907	Cited2,Ctnnb1,Flt1,Fzd1,Insr,Jun,Lrp6,Mapk14,Myh10,Nrp1,Pkd1,Rtn4,Sirt1,Tgfb2,Whsc1
GO.0072359	circulatory system development	15	1.83e-07	ENSMUSP00000004990,ENSMUSP00000007130,ENSMUSP00000020257,ENSMUSP00000026917,ENSMUSP00000031653,ENSMUSP00000032322,ENSMUSP00000038405,ENSMUSP00000043849,ENSMUSP00000049296,ENSMUSP00000054270,ENSMUSP00000058629,ENSMUSP00000067205,ENSMUSP00000088837,ENSMUSP00000099671,ENSMUSP00000099907	Cited2,Ctnnb1,Flt1,Fzd1,Insr,Jun,Lrp6,Mapk14,Myh10,Nrp1,Pkd1,Rtn4,Sirt1,Tgfb2,Whsc1
GO.0044767	single-organism developmental process	33	1.86e-07	ENSMUSP00000004990,ENSMUSP00000005406,ENSMUSP00000007130,ENSMUSP00000017832,ENSMUSP00000020257,ENSMUSP00000021091,ENSMUSP00000022871,ENSMUSP00000024755,ENSMUSP00000025081,ENSMUSP00000026917,ENSMUSP00000028071,ENSMUSP00000028229,ENSMUSP00000031653,ENSMUSP00000032322,ENSMUSP00000033642,ENSMUSP00000036952,ENSMUSP00000038405,ENSMUSP00000038514,ENSMUSP00000043849,ENSMUSP00000049095,ENSMUSP00000049296,…	App,Bdnf,Bmi1,Cited2,Clic5,Ctnnb1,Dcx,Dlx5,Fat3,Flnb,Flt1,Foxq1,Hnf4g,Igf2,Ikzf1,Ins1,Insr,Irs2,Lrp6,Mapk14,Mtf2,Myh10,Nrp1,Pafah1b1,Phc3,Pkd1,Rtn4,Sdc2,Sirt1,Tgfb2,Whsc1,Zeb1,Zeb2
GO.0060255	regulation of macromolecule metabolic process	33	2.02e-07	ENSMUSP00000004990,ENSMUSP00000007130,ENSMUSP00000014922,ENSMUSP00000017435,ENSMUSP00000017692,ENSMUSP00000020257,ENSMUSP00000025081,ENSMUSP00000026917,ENSMUSP00000028071,ENSMUSP00000028229,ENSMUSP00000028600,ENSMUSP00000031653,ENSMUSP00000032322,ENSMUSP00000034973,ENSMUSP00000035583,ENSMUSP00000036035,ENSMUSP00000036952,ENSMUSP00000038405,ENSMUSP00000038514,ENSMUSP00000043849,ENSMUSP00000044395,…	Akt1s1,Ash1l,Bdnf,Bmi1,Cdca2,Cited2,Ctnnb1,Dlx5,Fhod1,Flt1,Foxn3,Foxq1,Fzd1,Hipk3,Hist1h1d,Igf2,Ikzf1,Ikzf5,Insr,Irs2,Lrp6,Mapk14,Mtf2,Nrp1,Pkd1,Sirt1,Smad3,Suz12,Taok1,Tgfb2,Whsc1,Zeb1,Zeb2
GO.0080090	regulation of primary metabolic process	33	2.09e-07	ENSMUSP00000004990,ENSMUSP00000007130,ENSMUSP00000014922,ENSMUSP00000017435,ENSMUSP00000017692,ENSMUSP00000020257,ENSMUSP00000025081,ENSMUSP00000026917,ENSMUSP00000028071,ENSMUSP00000028229,ENSMUSP00000028600,ENSMUSP00000031653,ENSMUSP00000032322,ENSMUSP00000034973,ENSMUSP00000035583,ENSMUSP00000036035,ENSMUSP00000036952,ENSMUSP00000038405,ENSMUSP00000038514,ENSMUSP00000043849,ENSMUSP00000044395,…	Akt1s1,Ash1l,Bdnf,Bmi1,Cdca2,Cited2,Ctnnb1,Dlx5,Fhod1,Flt1,Foxn3,Foxq1,Fzd1,Hipk3,Hist1h1d,Igf2,Ikzf1,Ikzf5,Insr,Irs2,Lrp6,Mapk14,Mtf2,Nrp1,Pkd1,Sirt1,Smad3,Suz12,Taok1,Tgfb2,Whsc1,Zeb1,Zeb2
GO.0030154	cell differentiation	27	2.2e-07	ENSMUSP00000004990,ENSMUSP00000005406,ENSMUSP00000007130,ENSMUSP00000020257,ENSMUSP00000021091,ENSMUSP00000022871,ENSMUSP00000024755,ENSMUSP00000025081,ENSMUSP00000026917,ENSMUSP00000028229,ENSMUSP00000031653,ENSMUSP00000032322,ENSMUSP00000033642,ENSMUSP00000036952,ENSMUSP00000038405,ENSMUSP00000043849,ENSMUSP00000052020,ENSMUSP00000052559,ENSMUSP00000054270,ENSMUSP00000057989,ENSMUSP00000058629,…	App,Bdnf,Cited2,Clic5,Ctnnb1,Dcx,Dlx5,Fat3,Flnb,Flt1,Foxq1,Fzd1,Igf2,Ikzf1,Jun,Lrp6,Mapk14,Mtf2,Myh10,Nrp1,Pafah1b1,Rtn4,Sdc2,Sirt1,Tgfb2,Zeb1,Zeb2
GO.0051094	positive regulation of developmental process	17	2.23e-07	ENSMUSP00000004990,ENSMUSP00000007130,ENSMUSP00000020257,ENSMUSP00000021091,ENSMUSP00000025081,ENSMUSP00000026917,ENSMUSP00000028071,ENSMUSP00000028229,ENSMUSP00000031653,ENSMUSP00000032322,ENSMUSP00000038405,ENSMUSP00000043849,ENSMUSP00000057989,ENSMUSP00000067205,ENSMUSP00000075992,ENSMUSP00000088837,ENSMUSP00000090177	Bdnf,Bmi1,Cited2,Ctnnb1,Flt1,Ikzf1,Insr,Lrp6,Mapk14,Nrp1,Pafah1b1,Sirt1,Smurf2,Tgfb2,Whsc1,Zeb1,Zeb2
GO.0010468	regulation of gene expression	28	2.42e-07	ENSMUSP00000004990,ENSMUSP00000005406,ENSMUSP00000007130,ENSMUSP00000014922,ENSMUSP00000017692,ENSMUSP00000020257,ENSMUSP00000025081,ENSMUSP00000028071,ENSMUSP00000028229,ENSMUSP00000028600,ENSMUSP00000032322,ENSMUSP00000034973,ENSMUSP00000035583,ENSMUSP00000036035,ENSMUSP00000036952,ENSMUSP00000038405,ENSMUSP00000043849,ENSMUSP00000044395,ENSMUSP00000049296,ENSMUSP00000052559,ENSMUSP00000057989,…	App,Ash1l,Bdnf,Bmi1,Cited2,Ctnnb1,Dlx5,Fhod1,Foxn3,Foxq1,Fzd1,Hipk3,Hist1h1d,Igf2,Ikzf1,Ikzf5,Insr,Lrp6,Mapk14,Mtf2,Pkd1,Sirt1,Smad3,Suz12,Tgfb2,Whsc1,Zeb1,Zeb2
GO.0007417	central nervous system development	15	2.43e-07	ENSMUSP00000005406,ENSMUSP00000007130,ENSMUSP00000025081,ENSMUSP00000026917,ENSMUSP00000028071,ENSMUSP00000028229,ENSMUSP00000032322,ENSMUSP00000033642,ENSMUSP00000038405,ENSMUSP00000038514,ENSMUSP00000049296,ENSMUSP00000075992,ENSMUSP00000099671,ENSMUSP00000099907,ENSMUSP00000109650	App,Bmi1,Cited2,Ctnnb1,Dcx,Ikzf1,Irs2,Lrp6,Mtap2,Myh10,Nrp1,Pkd1,Rtn4,Zeb1,Zeb2
GO.0048518	positive regulation of biological process	33	2.43e-07	ENSMUSP00000004990,ENSMUSP00000007130,ENSMUSP00000014922,ENSMUSP00000017435,ENSMUSP00000017692,ENSMUSP00000017832,ENSMUSP00000020257,ENSMUSP00000021091,ENSMUSP00000024755,ENSMUSP00000025081,ENSMUSP00000026917,ENSMUSP00000028071,ENSMUSP00000028229,ENSMUSP00000031653,ENSMUSP00000032322,ENSMUSP00000034973,ENSMUSP00000038405,ENSMUSP00000038514,ENSMUSP00000043849,ENSMUSP00000049296,ENSMUSP00000052559,…	Arhgdia,Ash1l,Bdnf,Bicd1,Bmi1,Cdca2,Cited2,Clic5,Ctnnb1,Dlx5,Fhod1,Flt1,Fzd1,Hnf4g,Igf2,Ikzf1,Insr,Irs2,Lrp6,Mapk14,Mtf2,Nrp1,Pafah1b1,Pkd1,Sirt1,Smad3,Smurf2,Suz12,Taok1,Tgfb2,Whsc1,Zeb1,Zeb2
GO.0051171	regulation of nitrogen compound metabolic process	28	2.61e-07	ENSMUSP00000004990,ENSMUSP00000005406,ENSMUSP00000007130,ENSMUSP00000014922,ENSMUSP00000017692,ENSMUSP00000020257,ENSMUSP00000025081,ENSMUSP00000028071,ENSMUSP00000028229,ENSMUSP00000028600,ENSMUSP00000032322,ENSMUSP00000034973,ENSMUSP00000035583,ENSMUSP00000036035,ENSMUSP00000036952,ENSMUSP00000038405,ENSMUSP00000044395,ENSMUSP00000049296,ENSMUSP00000052559,ENSMUSP00000057989,ENSMUSP00000058629,…	App,Ash1l,Bdnf,Bmi1,Cited2,Ctnnb1,Dlx5,Fhod1,Foxn3,Foxq1,Fzd1,Hipk3,Hist1h1d,Igf2,Ikzf1,Ikzf5,Insr,Lrp6,Mapk14,Mtf2,Pkd1,Sirt1,Smad3,Suz12,Trpv1,Whsc1,Zeb1,Zeb2
GO.0010646	regulation of cell communication	24	2.89e-07	ENSMUSP00000004990,ENSMUSP00000005406,ENSMUSP00000007130,ENSMUSP00000017435,ENSMUSP00000020257,ENSMUSP00000025081,ENSMUSP00000026917,ENSMUSP00000028071,ENSMUSP00000028229,ENSMUSP00000028600,ENSMUSP00000031653,ENSMUSP00000032322,ENSMUSP00000038405,ENSMUSP00000038514,ENSMUSP00000043849,ENSMUSP00000049764,ENSMUSP00000052559,ENSMUSP00000057989,ENSMUSP00000058629,ENSMUSP00000084039,ENSMUSP00000088451,…	Akt1s1,App,Ash1l,Bdnf,Bicd1,Bmi1,Cited2,Ctnnb1,Dlx5,Flt1,Fzd1,Hipk3,Igf2,Insr,Irs2,Lrp6,Mapk14,Nrp1,Sirt1,Smurf2,Taok1,Tgfb2,Zeb1,Zeb2
GO.0007507	heart development	12	3.17e-07	ENSMUSP00000007130,ENSMUSP00000026917,ENSMUSP00000032322,ENSMUSP00000038405,ENSMUSP00000043849,ENSMUSP00000049296,ENSMUSP00000054270,ENSMUSP00000058629,ENSMUSP00000067205,ENSMUSP00000088837,ENSMUSP00000099671,ENSMUSP00000099907	Cited2,Ctnnb1,Fzd1,Insr,Jun,Lrp6,Myh10,Nrp1,Pkd1,Rtn4,Tgfb2,Whsc1
GO.0048468	cell development	19	3.73e-07	ENSMUSP00000005406,ENSMUSP00000007130,ENSMUSP00000021091,ENSMUSP00000022871,ENSMUSP00000024755,ENSMUSP00000026917,ENSMUSP00000028229,ENSMUSP00000032322,ENSMUSP00000033642,ENSMUSP00000038405,ENSMUSP00000043849,ENSMUSP00000052020,ENSMUSP00000052559,ENSMUSP00000054270,ENSMUSP00000057989,ENSMUSP00000080278,ENSMUSP00000080808,ENSMUSP00000099671,ENSMUSP00000099907	App,Bdnf,Cited2,Clic5,Ctnnb1,Dcx,Dlx5,Fat3,Flnb,Jun,Lrp6,Mtf2,Myh10,Nrp1,Pafah1b1,Rtn4,Sdc2,Tgfb2,Zeb2
GO.0045944	positive regulation of transcription from RNA polymerase II promoter	16	4.06e-07	ENSMUSP00000004990,ENSMUSP00000005406,ENSMUSP00000007130,ENSMUSP00000014922,ENSMUSP00000020257,ENSMUSP00000025081,ENSMUSP00000028229,ENSMUSP00000032322,ENSMUSP00000034973,ENSMUSP00000038405,ENSMUSP00000049296,ENSMUSP00000052559,ENSMUSP00000075992,ENSMUSP00000080278,ENSMUSP00000088451,ENSMUSP00000114076	App,Ash1l,Cited2,Ctnnb1,Dlx5,Fhod1,Igf2,Ikzf1,Lrp6,Mapk14,Mtf2,Pkd1,Sirt1,Smad3,Zeb1,Zeb2
GO.0061564	axon development	10	4.59e-07	ENSMUSP00000005406,ENSMUSP00000026917,ENSMUSP00000033642,ENSMUSP00000043849,ENSMUSP00000052559,ENSMUSP00000054270,ENSMUSP00000057989,ENSMUSP00000099671,ENSMUSP00000099907,ENSMUSP00000109650	App,Bdnf,Dcx,Dlx5,Jun,Mtap2,Myh10,Nrp1,Rtn4,Tgfb2
GO.0000122	negative regulation of transcription from RNA polymerase II promoter	14	4.78e-07	ENSMUSP00000007130,ENSMUSP00000017692,ENSMUSP00000020257,ENSMUSP00000025081,ENSMUSP00000028071,ENSMUSP00000028229,ENSMUSP00000028600,ENSMUSP00000034973,ENSMUSP00000038405,ENSMUSP00000044395,ENSMUSP00000054270,ENSMUSP00000067205,ENSMUSP00000075992,ENSMUSP00000080278	Bmi1,Cited2,Ctnnb1,Hipk3,Hist1h1d,Ikzf1,Jun,Mtf2,Sirt1,Smad3,Suz12,Whsc1,Zeb1,Zeb2
GO.0031401	positive regulation of protein modification process	15	6.52e-07	ENSMUSP00000007130,ENSMUSP00000017435,ENSMUSP00000020257,ENSMUSP00000026917,ENSMUSP00000028071,ENSMUSP00000028229,ENSMUSP00000031653,ENSMUSP00000043849,ENSMUSP00000049296,ENSMUSP00000057989,ENSMUSP00000058629,ENSMUSP00000080278,ENSMUSP00000088837,ENSMUSP00000114076,ENSMUSP00000117847	Bdnf,Bmi1,Cdca2,Ctnnb1,Flt1,Fzd1,Igf2,Insr,Mtf2,Nrp1,Pkd1,Sirt1,Taok1,Tgfb2,Zeb2
GO.0045596	negative regulation of cell differentiation	13	6.69e-07	ENSMUSP00000005406,ENSMUSP00000007130,ENSMUSP00000017692,ENSMUSP00000020257,ENSMUSP00000025081,ENSMUSP00000026917,ENSMUSP00000032322,ENSMUSP00000043849,ENSMUSP00000057989,ENSMUSP00000080278,ENSMUSP00000080808,ENSMUSP00000099585,ENSMUSP00000099907	App,Bdnf,Ctnnb1,Fat3,Lrp6,Mtf2,Nrp1,Rtn4,Sirt1,Suz12,Tgfb2,Trpv1,Zeb1
GO.0071495	cellular response to endogenous stimulus	14	6.69e-07	ENSMUSP00000007130,ENSMUSP00000017832,ENSMUSP00000025081,ENSMUSP00000028071,ENSMUSP00000034973,ENSMUSP00000038405,ENSMUSP00000038514,ENSMUSP00000043849,ENSMUSP00000052559,ENSMUSP00000054270,ENSMUSP00000058629,ENSMUSP00000088837,ENSMUSP00000090177,ENSMUSP00000114076	Bmi1,Cited2,Ctnnb1,Dlx5,Fzd1,Hnf4g,Igf2,Insr,Irs2,Jun,Smad3,Smurf2,Tgfb2,Zeb1
GO.0048699	generation of neurons	17	6.81e-07	ENSMUSP00000005406,ENSMUSP00000007130,ENSMUSP00000021091,ENSMUSP00000022871,ENSMUSP00000024755,ENSMUSP00000025081,ENSMUSP00000026917,ENSMUSP00000032322,ENSMUSP00000033642,ENSMUSP00000043849,ENSMUSP00000052559,ENSMUSP00000054270,ENSMUSP00000057989,ENSMUSP00000075992,ENSMUSP00000080808,ENSMUSP00000099671,ENSMUSP00000099907	App,Bdnf,Clic5,Ctnnb1,Dcx,Dlx5,Fat3,Ikzf1,Jun,Lrp6,Myh10,Nrp1,Pafah1b1,Rtn4,Sdc2,Tgfb2,Zeb1
GO.0044093	positive regulation of molecular function	18	8.06e-07	ENSMUSP00000004990,ENSMUSP00000005406,ENSMUSP00000007130,ENSMUSP00000017435,ENSMUSP00000020257,ENSMUSP00000028071,ENSMUSP00000028229,ENSMUSP00000028600,ENSMUSP00000031653,ENSMUSP00000032322,ENSMUSP00000043849,ENSMUSP00000049296,ENSMUSP00000054270,ENSMUSP00000057989,ENSMUSP00000058629,ENSMUSP00000063714,ENSMUSP00000088837,ENSMUSP00000114076	App,Arhgdia,Bdnf,Bmi1,Ctnnb1,Flt1,Fzd1,Hipk3,Igf2,Insr,Jun,Lrp6,Mapk14,Pkd1,Sirt1,Taok1,Tgfb2,Zeb2
GO.0045892	negative regulation of transcription, DNA-templated	16	8.93e-07	ENSMUSP00000007130,ENSMUSP00000017692,ENSMUSP00000020257,ENSMUSP00000025081,ENSMUSP00000028071,ENSMUSP00000028229,ENSMUSP00000028600,ENSMUSP00000034973,ENSMUSP00000036035,ENSMUSP00000038405,ENSMUSP00000044395,ENSMUSP00000054270,ENSMUSP00000058629,ENSMUSP00000067205,ENSMUSP00000075992,ENSMUSP00000080278	Bmi1,Cited2,Ctnnb1,Foxn3,Fzd1,Hipk3,Hist1h1d,Ikzf1,Jun,Mtf2,Sirt1,Smad3,Suz12,Whsc1,Zeb1,Zeb2
GO.0048705	skeletal system morphogenesis	9	9.57e-07	ENSMUSP00000004990,ENSMUSP00000007130,ENSMUSP00000025081,ENSMUSP00000028071,ENSMUSP00000032322,ENSMUSP00000038405,ENSMUSP00000043849,ENSMUSP00000049296,ENSMUSP00000052559	Bmi1,Cited2,Ctnnb1,Dlx5,Lrp6,Mapk14,Pkd1,Tgfb2,Zeb1
GO.0007166	cell surface receptor signaling pathway	18	9.66e-07	ENSMUSP00000004990,ENSMUSP00000005406,ENSMUSP00000007130,ENSMUSP00000026917,ENSMUSP00000031653,ENSMUSP00000032322,ENSMUSP00000034973,ENSMUSP00000038405,ENSMUSP00000038514,ENSMUSP00000043849,ENSMUSP00000052559,ENSMUSP00000054270,ENSMUSP00000057989,ENSMUSP00000058629,ENSMUSP00000063714,ENSMUSP00000088837,ENSMUSP00000090177,ENSMUSP00000114076	App,Arhgdia,Bdnf,Cited2,Ctnnb1,Dlx5,Flt1,Fzd1,Igf2,Insr,Irs2,Jun,Lrp6,Mapk14,Nrp1,Smad3,Smurf2,Tgfb2
GO.0003007	heart morphogenesis	9	9.74e-07	ENSMUSP00000007130,ENSMUSP00000032322,ENSMUSP00000038405,ENSMUSP00000043849,ENSMUSP00000054270,ENSMUSP00000058629,ENSMUSP00000067205,ENSMUSP00000088837,ENSMUSP00000099907	Cited2,Ctnnb1,Fzd1,Insr,Jun,Lrp6,Rtn4,Tgfb2,Whsc1
GO.0043549	regulation of kinase activity	13	1.01e-06	ENSMUSP00000005406,ENSMUSP00000017435,ENSMUSP00000020257,ENSMUSP00000028229,ENSMUSP00000028600,ENSMUSP00000031653,ENSMUSP00000032322,ENSMUSP00000038514,ENSMUSP00000043849,ENSMUSP00000049296,ENSMUSP00000049764,ENSMUSP00000088837,ENSMUSP00000114076	Akt1s1,App,Flt1,Hipk3,Igf2,Insr,Irs2,Lrp6,Pkd1,Sirt1,Taok1,Tgfb2,Zeb2
GO.0048732	gland development	11	1.02e-06	ENSMUSP00000007130,ENSMUSP00000026917,ENSMUSP00000032322,ENSMUSP00000038405,ENSMUSP00000038514,ENSMUSP00000043849,ENSMUSP00000049296,ENSMUSP00000054270,ENSMUSP00000075992,ENSMUSP00000088837,ENSMUSP00000114076	Cited2,Ctnnb1,Igf2,Ikzf1,Insr,Irs2,Jun,Lrp6,Nrp1,Pkd1,Tgfb2
GO.0051128	regulation of cellular component organization	21	1.19e-06	ENSMUSP00000004990,ENSMUSP00000007130,ENSMUSP00000014922,ENSMUSP00000017435,ENSMUSP00000020257,ENSMUSP00000021091,ENSMUSP00000022871,ENSMUSP00000026917,ENSMUSP00000028229,ENSMUSP00000043849,ENSMUSP00000049296,ENSMUSP00000054270,ENSMUSP00000057989,ENSMUSP00000063714,ENSMUSP00000080278,ENSMUSP00000080808,ENSMUSP00000084039,ENSMUSP00000088837,ENSMUSP00000099671,ENSMUSP00000099907,ENSMUSP00000114076	Arhgdia,Bdnf,Bicd1,Ctnnb1,Fat3,Fhod1,Igf2,Insr,Jun,Mapk14,Mtf2,Myh10,Nrp1,Pafah1b1,Pkd1,Rtn4,Sdc2,Sirt1,Taok1,Tgfb2,Zeb2
GO.0031324	negative regulation of cellular metabolic process	21	1.41e-06	ENSMUSP00000005406,ENSMUSP00000007130,ENSMUSP00000017692,ENSMUSP00000020257,ENSMUSP00000025081,ENSMUSP00000028071,ENSMUSP00000028229,ENSMUSP00000028600,ENSMUSP00000032322,ENSMUSP00000036035,ENSMUSP00000038405,ENSMUSP00000038514,ENSMUSP00000043849,ENSMUSP00000044395,ENSMUSP00000049764,ENSMUSP00000054270,ENSMUSP00000058629,ENSMUSP00000067205,ENSMUSP00000075992,ENSMUSP00000080278,ENSMUSP00000088451	Akt1s1,App,Ash1l,Bmi1,Cited2,Ctnnb1,Foxn3,Fzd1,Hipk3,Hist1h1d,Ikzf1,Irs2,Jun,Lrp6,Mtf2,Sirt1,Suz12,Tgfb2,Whsc1,Zeb1,Zeb2
GO.0009892	negative regulation of metabolic process	22	1.43e-06	ENSMUSP00000005406,ENSMUSP00000007130,ENSMUSP00000017692,ENSMUSP00000020257,ENSMUSP00000025081,ENSMUSP00000028071,ENSMUSP00000028229,ENSMUSP00000028600,ENSMUSP00000032322,ENSMUSP00000036035,ENSMUSP00000038405,ENSMUSP00000038514,ENSMUSP00000043849,ENSMUSP00000044395,ENSMUSP00000049764,ENSMUSP00000054270,ENSMUSP00000058629,ENSMUSP00000067205,ENSMUSP00000075992,ENSMUSP00000080278,ENSMUSP00000084039,…	Akt1s1,App,Ash1l,Bicd1,Bmi1,Cited2,Ctnnb1,Foxn3,Fzd1,Hipk3,Hist1h1d,Ikzf1,Irs2,Jun,Lrp6,Mtf2,Sirt1,Suz12,Tgfb2,Whsc1,Zeb1,Zeb2
GO.0030182	neuron differentiation	14	1.65e-06	ENSMUSP00000005406,ENSMUSP00000021091,ENSMUSP00000022871,ENSMUSP00000024755,ENSMUSP00000026917,ENSMUSP00000032322,ENSMUSP00000033642,ENSMUSP00000043849,ENSMUSP00000052559,ENSMUSP00000054270,ENSMUSP00000057989,ENSMUSP00000075992,ENSMUSP00000099671,ENSMUSP00000099907	App,Bdnf,Clic5,Dcx,Dlx5,Ikzf1,Jun,Lrp6,Myh10,Nrp1,Pafah1b1,Rtn4,Sdc2,Tgfb2
GO.0032270	positive regulation of cellular protein metabolic process	16	1.65e-06	ENSMUSP00000005406,ENSMUSP00000007130,ENSMUSP00000017435,ENSMUSP00000020257,ENSMUSP00000026917,ENSMUSP00000028071,ENSMUSP00000028229,ENSMUSP00000031653,ENSMUSP00000043849,ENSMUSP00000049296,ENSMUSP00000057989,ENSMUSP00000058629,ENSMUSP00000080278,ENSMUSP00000088837,ENSMUSP00000114076,ENSMUSP00000117847	App,Bdnf,Bmi1,Cdca2,Ctnnb1,Flt1,Fzd1,Igf2,Insr,Mtf2,Nrp1,Pkd1,Sirt1,Taok1,Tgfb2,Zeb2
GO.0051239	regulation of multicellular organismal process	22	1.65e-06	ENSMUSP00000004990,ENSMUSP00000005406,ENSMUSP00000007130,ENSMUSP00000021091,ENSMUSP00000022871,ENSMUSP00000024755,ENSMUSP00000025081,ENSMUSP00000026917,ENSMUSP00000028071,ENSMUSP00000028229,ENSMUSP00000031653,ENSMUSP00000032322,ENSMUSP00000038405,ENSMUSP00000043849,ENSMUSP00000054270,ENSMUSP00000057989,ENSMUSP00000067205,ENSMUSP00000075992,ENSMUSP00000080808,ENSMUSP00000088837,ENSMUSP00000090177,…	App,Bdnf,Bmi1,Cited2,Clic5,Ctnnb1,Fat3,Flt1,Ikzf1,Insr,Jun,Lrp6,Mapk14,Nrp1,Pafah1b1,Rtn4,Sdc2,Smurf2,Tgfb2,Whsc1,Zeb1,Zeb2
GO.0051240	positive regulation of multicellular organismal process	17	1.71e-06	ENSMUSP00000004990,ENSMUSP00000007130,ENSMUSP00000021091,ENSMUSP00000024755,ENSMUSP00000025081,ENSMUSP00000026917,ENSMUSP00000028071,ENSMUSP00000028229,ENSMUSP00000031653,ENSMUSP00000032322,ENSMUSP00000038405,ENSMUSP00000043849,ENSMUSP00000054270,ENSMUSP00000057989,ENSMUSP00000067205,ENSMUSP00000075992,ENSMUSP00000090177	Bdnf,Bmi1,Cited2,Clic5,Ctnnb1,Flt1,Ikzf1,Jun,Lrp6,Mapk14,Nrp1,Pafah1b1,Smurf2,Tgfb2,Whsc1,Zeb1,Zeb2
GO.0060322	head development	13	1.84e-06	ENSMUSP00000005406,ENSMUSP00000007130,ENSMUSP00000026917,ENSMUSP00000028071,ENSMUSP00000028229,ENSMUSP00000032322,ENSMUSP00000033642,ENSMUSP00000038514,ENSMUSP00000043849,ENSMUSP00000052559,ENSMUSP00000075992,ENSMUSP00000099671,ENSMUSP00000099907	App,Bmi1,Ctnnb1,Dcx,Dlx5,Ikzf1,Irs2,Lrp6,Myh10,Nrp1,Rtn4,Tgfb2,Zeb2
GO.0050794	regulation of cellular process	41	1.9e-06	ENSMUSP00000004990,ENSMUSP00000007130,ENSMUSP00000014922,ENSMUSP00000017435,ENSMUSP00000017692,ENSMUSP00000020257,ENSMUSP00000021091,ENSMUSP00000022871,ENSMUSP00000024755,ENSMUSP00000025081,ENSMUSP00000026917,ENSMUSP00000028071,ENSMUSP00000028229,ENSMUSP00000028600,ENSMUSP00000031653,ENSMUSP00000032322,ENSMUSP00000033642,ENSMUSP00000034973,ENSMUSP00000035583,ENSMUSP00000036035,ENSMUSP00000036952,…	Ash1l,Bdnf,Bicd1,Bmi1,Cdca2,Cited2,Clic5,Ctnnb1,Dcx,Dlx5,Fat3,Fhod1,Flt1,Foxn3,Foxq1,Hipk3,Hist1h1d,Igf2,Ikzf1,Ikzf5,Insr,Irs2,Lrp6,Mapk14,Mtf2,Myh10,Nrp1,Pafah1b1,Pkd1,Plxnc1,Rtn4,Sdc2,Sirt1,Smad3,Smurf2,Suz12,Taok1,Tgfb2,Whsc1,Zeb1,Zeb2
GO.0022603	regulation of anatomical structure morphogenesis	14	2.01e-06	ENSMUSP00000004990,ENSMUSP00000007130,ENSMUSP00000021091,ENSMUSP00000022871,ENSMUSP00000026917,ENSMUSP00000031653,ENSMUSP00000032322,ENSMUSP00000038405,ENSMUSP00000043849,ENSMUSP00000057989,ENSMUSP00000058629,ENSMUSP00000063714,ENSMUSP00000099671,ENSMUSP00000099907	Arhgdia,Bdnf,Cited2,Ctnnb1,Flt1,Fzd1,Lrp6,Mapk14,Myh10,Nrp1,Pafah1b1,Rtn4,Sdc2,Tgfb2
GO.0044763	single-organism cellular process	44	2.01e-06	ENSMUSP00000004990,ENSMUSP00000005406,ENSMUSP00000007130,ENSMUSP00000017435,ENSMUSP00000017692,ENSMUSP00000017832,ENSMUSP00000020257,ENSMUSP00000020707,ENSMUSP00000021091,ENSMUSP00000022871,ENSMUSP00000024755,ENSMUSP00000025081,ENSMUSP00000026917,ENSMUSP00000028071,ENSMUSP00000028229,ENSMUSP00000028600,ENSMUSP00000030263,ENSMUSP00000031653,ENSMUSP00000032322,ENSMUSP00000033642,ENSMUSP00000034973,…	App,Arhgdia,Ash1l,Bdnf,Bicd1,Bmi1,Cdca2,Cited2,Clic5,Ctnnb1,Dcx,Dlx5,Fat3,Flnb,Flt1,Foxn3,Foxq1,Gabra1,Hipk3,Hnf4g,Igf2,Ikzf1,Insr,Lrp6,Mapk14,Mgat3,Mtf2,Myh10,Nrp1,Pafah1b1,Pkd1,Plxnc1,Rtn4,Sdc2,Sirt1,Smad3,Smurf2,St3gal3,Suz12,Taok1,Tgfb2,Whsc1,Zeb1,Zeb2
GO.0048812	neuron projection morphogenesis	10	2.07e-06	ENSMUSP00000005406,ENSMUSP00000022871,ENSMUSP00000026917,ENSMUSP00000033642,ENSMUSP00000043849,ENSMUSP00000052559,ENSMUSP00000057989,ENSMUSP00000099671,ENSMUSP00000099907,ENSMUSP00000109650	App,Bdnf,Dcx,Dlx5,Mtap2,Myh10,Nrp1,Rtn4,Sdc2,Tgfb2
GO.0048583	regulation of response to stimulus	24	2.23e-06	ENSMUSP00000004990,ENSMUSP00000005406,ENSMUSP00000007130,ENSMUSP00000017435,ENSMUSP00000020257,ENSMUSP00000025081,ENSMUSP00000026917,ENSMUSP00000028071,ENSMUSP00000028229,ENSMUSP00000028600,ENSMUSP00000031653,ENSMUSP00000032322,ENSMUSP00000038405,ENSMUSP00000043849,ENSMUSP00000049764,ENSMUSP00000052559,ENSMUSP00000057989,ENSMUSP00000058629,ENSMUSP00000067205,ENSMUSP00000084039,ENSMUSP00000088451,…	Akt1s1,App,Ash1l,Bdnf,Bicd1,Bmi1,Cited2,Ctnnb1,Dlx5,Flt1,Fzd1,Hipk3,Igf2,Insr,Lrp6,Mapk14,Nrp1,Sirt1,Smurf2,Taok1,Tgfb2,Whsc1,Zeb1,Zeb2
GO.0009725	response to hormone	13	2.36e-06	ENSMUSP00000007130,ENSMUSP00000017832,ENSMUSP00000020257,ENSMUSP00000028071,ENSMUSP00000038405,ENSMUSP00000038514,ENSMUSP00000043849,ENSMUSP00000049095,ENSMUSP00000054270,ENSMUSP00000058629,ENSMUSP00000088837,ENSMUSP00000099585,ENSMUSP00000114076	Bmi1,Cited2,Ctnnb1,Fzd1,Hnf4g,Igf2,Ins1,Insr,Irs2,Jun,Sirt1,Tgfb2,Trpv1
GO.0007409	axonogenesis	9	2.77e-06	ENSMUSP00000005406,ENSMUSP00000026917,ENSMUSP00000033642,ENSMUSP00000043849,ENSMUSP00000052559,ENSMUSP00000057989,ENSMUSP00000099671,ENSMUSP00000099907,ENSMUSP00000109650	App,Bdnf,Dcx,Dlx5,Mtap2,Myh10,Nrp1,Rtn4,Tgfb2
GO.0090596	sensory organ morphogenesis	9	2.77e-06	ENSMUSP00000007130,ENSMUSP00000024755,ENSMUSP00000025081,ENSMUSP00000026917,ENSMUSP00000032322,ENSMUSP00000038405,ENSMUSP00000052559,ENSMUSP00000075992,ENSMUSP00000080808	Cited2,Clic5,Ctnnb1,Dlx5,Fat3,Ikzf1,Lrp6,Nrp1,Zeb1
GO.0006928	movement of cell or subcellular component	15	3.06e-06	ENSMUSP00000005406,ENSMUSP00000007130,ENSMUSP00000022871,ENSMUSP00000026917,ENSMUSP00000028229,ENSMUSP00000031653,ENSMUSP00000032322,ENSMUSP00000033642,ENSMUSP00000043849,ENSMUSP00000052559,ENSMUSP00000057989,ENSMUSP00000080808,ENSMUSP00000084039,ENSMUSP00000099671,ENSMUSP00000099907	App,Bdnf,Bicd1,Ctnnb1,Dcx,Dlx5,Fat3,Flt1,Lrp6,Myh10,Nrp1,Rtn4,Sdc2,Tgfb2,Zeb2
GO.0045859	regulation of protein kinase activity	12	3.27e-06	ENSMUSP00000005406,ENSMUSP00000017435,ENSMUSP00000020257,ENSMUSP00000028229,ENSMUSP00000028600,ENSMUSP00000031653,ENSMUSP00000032322,ENSMUSP00000043849,ENSMUSP00000049296,ENSMUSP00000049764,ENSMUSP00000088837,ENSMUSP00000114076	Akt1s1,App,Flt1,Hipk3,Igf2,Insr,Lrp6,Pkd1,Sirt1,Taok1,Tgfb2,Zeb2
GO.0031175	neuron projection development	11	4.2e-06	ENSMUSP00000005406,ENSMUSP00000022871,ENSMUSP00000026917,ENSMUSP00000033642,ENSMUSP00000043849,ENSMUSP00000052559,ENSMUSP00000054270,ENSMUSP00000057989,ENSMUSP00000099671,ENSMUSP00000099907,ENSMUSP00000109650	App,Bdnf,Dcx,Dlx5,Jun,Mtap2,Myh10,Nrp1,Rtn4,Sdc2,Tgfb2
GO.0048729	tissue morphogenesis	12	4.59e-06	ENSMUSP00000007130,ENSMUSP00000021091,ENSMUSP00000026917,ENSMUSP00000028229,ENSMUSP00000031653,ENSMUSP00000032322,ENSMUSP00000036952,ENSMUSP00000038405,ENSMUSP00000043849,ENSMUSP00000058629,ENSMUSP00000075992,ENSMUSP00000080808	Cited2,Ctnnb1,Fat3,Flt1,Foxq1,Fzd1,Ikzf1,Lrp6,Nrp1,Pafah1b1,Tgfb2,Zeb2
GO.0018193	peptidyl-amino acid modification	12	5e-06	ENSMUSP00000004990,ENSMUSP00000020257,ENSMUSP00000026917,ENSMUSP00000028071,ENSMUSP00000028600,ENSMUSP00000031653,ENSMUSP00000033642,ENSMUSP00000049296,ENSMUSP00000067205,ENSMUSP00000088451,ENSMUSP00000088837,ENSMUSP00000109650	Ash1l,Bmi1,Dcx,Flt1,Hipk3,Insr,Mapk14,Mtap2,Nrp1,Pkd1,Sirt1,Whsc1
GO.0016043	cellular component organization	28	5.15e-06	ENSMUSP00000004990,ENSMUSP00000005406,ENSMUSP00000007130,ENSMUSP00000017692,ENSMUSP00000020257,ENSMUSP00000021091,ENSMUSP00000022871,ENSMUSP00000024755,ENSMUSP00000026917,ENSMUSP00000028071,ENSMUSP00000032322,ENSMUSP00000033642,ENSMUSP00000043849,ENSMUSP00000049764,ENSMUSP00000052020,ENSMUSP00000052559,ENSMUSP00000057989,ENSMUSP00000067205,ENSMUSP00000075992,ENSMUSP00000080278,ENSMUSP00000080808,…	Akt1s1,App,Ash1l,Bdnf,Bicd1,Bmi1,Cdca2,Clic5,Ctnnb1,Dcx,Dlx5,Fat3,Flnb,Ikzf1,Insr,Lrp6,Mapk14,Mtap2,Mtf2,Myh10,Nrp1,Pafah1b1,Rtn4,Sdc2,Sirt1,Suz12,Tgfb2,Whsc1
GO.0048863	stem cell differentiation	9	5.23e-06	ENSMUSP00000007130,ENSMUSP00000026917,ENSMUSP00000028229,ENSMUSP00000032322,ENSMUSP00000038405,ENSMUSP00000043849,ENSMUSP00000058629,ENSMUSP00000080278,ENSMUSP00000099907	Cited2,Ctnnb1,Fzd1,Lrp6,Mtf2,Nrp1,Rtn4,Tgfb2,Zeb2
GO.0010605	negative regulation of macromolecule metabolic process	20	5.95e-06	ENSMUSP00000005406,ENSMUSP00000007130,ENSMUSP00000017692,ENSMUSP00000020257,ENSMUSP00000025081,ENSMUSP00000028071,ENSMUSP00000028229,ENSMUSP00000028600,ENSMUSP00000032322,ENSMUSP00000036035,ENSMUSP00000038405,ENSMUSP00000043849,ENSMUSP00000044395,ENSMUSP00000049764,ENSMUSP00000054270,ENSMUSP00000058629,ENSMUSP00000067205,ENSMUSP00000075992,ENSMUSP00000080278,ENSMUSP00000088451	Akt1s1,App,Ash1l,Bmi1,Cited2,Ctnnb1,Foxn3,Fzd1,Hipk3,Hist1h1d,Ikzf1,Jun,Lrp6,Mtf2,Sirt1,Suz12,Tgfb2,Whsc1,Zeb1,Zeb2
GO.0044260	cellular macromolecule metabolic process	33	6.51e-06	ENSMUSP00000004990,ENSMUSP00000005406,ENSMUSP00000007130,ENSMUSP00000017435,ENSMUSP00000017692,ENSMUSP00000017832,ENSMUSP00000020257,ENSMUSP00000025081,ENSMUSP00000026917,ENSMUSP00000028071,ENSMUSP00000028229,ENSMUSP00000028600,ENSMUSP00000030263,ENSMUSP00000031653,ENSMUSP00000033642,ENSMUSP00000034973,ENSMUSP00000035583,ENSMUSP00000036035,ENSMUSP00000036952,ENSMUSP00000038405,ENSMUSP00000043077,…	App,Ash1l,Bmi1,Cited2,Ctnnb1,Dcx,Dlx5,Flt1,Foxn3,Foxq1,Hipk3,Hnf4g,Ikzf1,Ikzf5,Insr,Jun,Kalrn,Mapk14,Mgat3,Mtap2,Nrp1,Pkd1,Ptpn21,Sirt1,Smad3,Smurf2,St3gal3,Suz12,Taok1,Tgfb2,Whsc1,Zeb1,Zeb2
GO.0048666	neuron development	12	6.57e-06	ENSMUSP00000005406,ENSMUSP00000021091,ENSMUSP00000022871,ENSMUSP00000024755,ENSMUSP00000026917,ENSMUSP00000033642,ENSMUSP00000043849,ENSMUSP00000052559,ENSMUSP00000054270,ENSMUSP00000057989,ENSMUSP00000099671,ENSMUSP00000099907	App,Bdnf,Clic5,Dcx,Dlx5,Jun,Myh10,Nrp1,Pafah1b1,Rtn4,Sdc2,Tgfb2
GO.0006464	cellular protein modification process	21	6.94e-06	ENSMUSP00000004990,ENSMUSP00000005406,ENSMUSP00000017435,ENSMUSP00000017692,ENSMUSP00000020257,ENSMUSP00000026917,ENSMUSP00000028071,ENSMUSP00000028600,ENSMUSP00000030263,ENSMUSP00000031653,ENSMUSP00000033642,ENSMUSP00000043077,ENSMUSP00000043849,ENSMUSP00000049296,ENSMUSP00000067205,ENSMUSP00000082197,ENSMUSP00000088451,ENSMUSP00000088837,ENSMUSP00000090177,ENSMUSP00000109650,ENSMUSP00000110611	App,Ash1l,Bmi1,Dcx,Flt1,Hipk3,Insr,Kalrn,Mapk14,Mgat3,Mtap2,Nrp1,Pkd1,Ptpn21,Sirt1,Smurf2,St3gal3,Suz12,Taok1,Tgfb2,Whsc1
GO.0040011	locomotion	14	8.06e-06	ENSMUSP00000005406,ENSMUSP00000007130,ENSMUSP00000022871,ENSMUSP00000026917,ENSMUSP00000028229,ENSMUSP00000031653,ENSMUSP00000032322,ENSMUSP00000033642,ENSMUSP00000043849,ENSMUSP00000052559,ENSMUSP00000057989,ENSMUSP00000080808,ENSMUSP00000099671,ENSMUSP00000099907	App,Bdnf,Ctnnb1,Dcx,Dlx5,Fat3,Flt1,Lrp6,Myh10,Nrp1,Rtn4,Sdc2,Tgfb2,Zeb2
GO.0032268	regulation of cellular protein metabolic process	20	8.38e-06	ENSMUSP00000007130,ENSMUSP00000017435,ENSMUSP00000020257,ENSMUSP00000026917,ENSMUSP00000028071,ENSMUSP00000028229,ENSMUSP00000028600,ENSMUSP00000031653,ENSMUSP00000032322,ENSMUSP00000043849,ENSMUSP00000049296,ENSMUSP00000049764,ENSMUSP00000054270,ENSMUSP00000057989,ENSMUSP00000058629,ENSMUSP00000080278,ENSMUSP00000088451,ENSMUSP00000088837,ENSMUSP00000114076,ENSMUSP00000117847	Akt1s1,Ash1l,Bdnf,Bmi1,Cdca2,Ctnnb1,Flt1,Fzd1,Hipk3,Igf2,Insr,Jun,Lrp6,Mtf2,Nrp1,Pkd1,Sirt1,Taok1,Tgfb2,Zeb2
GO.0044699	single-organism process	45	8.94e-06	ENSMUSP00000004990,ENSMUSP00000005406,ENSMUSP00000007130,ENSMUSP00000017435,ENSMUSP00000017692,ENSMUSP00000020257,ENSMUSP00000020707,ENSMUSP00000021091,ENSMUSP00000022871,ENSMUSP00000024755,ENSMUSP00000025081,ENSMUSP00000026917,ENSMUSP00000028071,ENSMUSP00000028229,ENSMUSP00000028600,ENSMUSP00000030263,ENSMUSP00000031653,ENSMUSP00000032322,ENSMUSP00000033642,ENSMUSP00000034973,ENSMUSP00000036035,…	App,Arhgdia,Ash1l,Bdnf,Bicd1,Bmi1,Cdca2,Cited2,Clic5,Ctnnb1,Dcx,Dlx5,Fat3,Flnb,Flt1,Foxn3,Foxq1,Gabra1,Hipk3,Igf2,Ikzf1,Ins1,Insr,Lrp6,Mapk14,Mgat3,Mtf2,Myh10,Nrp1,Pafah1b1,Phc3,Pkd1,Plxnc1,Rtn4,Sdc2,Sirt1,Smad3,Smurf2,St3gal3,Suz12,Taok1,Tgfb2,Whsc1,Zeb1,Zeb2
GO.0016358	dendrite development	6	1.03e-05	ENSMUSP00000005406,ENSMUSP00000022871,ENSMUSP00000026917,ENSMUSP00000033642,ENSMUSP00000057989,ENSMUSP00000109650	App,Bdnf,Dcx,Mtap2,Nrp1,Sdc2
GO.0048864	stem cell development	8	1.21e-05	ENSMUSP00000007130,ENSMUSP00000026917,ENSMUSP00000028229,ENSMUSP00000032322,ENSMUSP00000038405,ENSMUSP00000043849,ENSMUSP00000080278,ENSMUSP00000099907	Cited2,Ctnnb1,Lrp6,Mtf2,Nrp1,Rtn4,Tgfb2,Zeb2
GO.0051347	positive regulation of transferase activity	10	1.22e-05	ENSMUSP00000007130,ENSMUSP00000017435,ENSMUSP00000020257,ENSMUSP00000028071,ENSMUSP00000028229,ENSMUSP00000031653,ENSMUSP00000043849,ENSMUSP00000049296,ENSMUSP00000088837,ENSMUSP00000114076	Bmi1,Ctnnb1,Flt1,Igf2,Insr,Pkd1,Sirt1,Taok1,Tgfb2,Zeb2
GO.0042221	response to chemical	22	1.43e-05	ENSMUSP00000005406,ENSMUSP00000017832,ENSMUSP00000020257,ENSMUSP00000025081,ENSMUSP00000026917,ENSMUSP00000028071,ENSMUSP00000031653,ENSMUSP00000032322,ENSMUSP00000034973,ENSMUSP00000038405,ENSMUSP00000038514,ENSMUSP00000043849,ENSMUSP00000049095,ENSMUSP00000049764,ENSMUSP00000052559,ENSMUSP00000057989,ENSMUSP00000063714,ENSMUSP00000088837,ENSMUSP00000090177,ENSMUSP00000099671,ENSMUSP00000109650,…	Akt1s1,App,Arhgdia,Bdnf,Bmi1,Cited2,Dlx5,Flt1,Hnf4g,Igf2,Ins1,Insr,Irs2,Lrp6,Mtap2,Myh10,Nrp1,Sirt1,Smad3,Smurf2,Tgfb2,Zeb1
GO.0001501	skeletal system development	10	1.61e-05	ENSMUSP00000004990,ENSMUSP00000007130,ENSMUSP00000025081,ENSMUSP00000028071,ENSMUSP00000032322,ENSMUSP00000038405,ENSMUSP00000043849,ENSMUSP00000049296,ENSMUSP00000052559,ENSMUSP00000067205	Bmi1,Cited2,Ctnnb1,Dlx5,Lrp6,Mapk14,Pkd1,Tgfb2,Whsc1,Zeb1
GO.0009790	embryo development	14	1.74e-05	ENSMUSP00000007130,ENSMUSP00000024755,ENSMUSP00000025081,ENSMUSP00000026917,ENSMUSP00000028071,ENSMUSP00000028229,ENSMUSP00000031653,ENSMUSP00000032322,ENSMUSP00000038405,ENSMUSP00000043849,ENSMUSP00000049296,ENSMUSP00000052559,ENSMUSP00000058629,ENSMUSP00000099671	Bmi1,Cited2,Clic5,Ctnnb1,Dlx5,Flt1,Fzd1,Lrp6,Myh10,Nrp1,Pkd1,Tgfb2,Zeb1,Zeb2
GO.0044238	primary metabolic process	37	1.83e-05	ENSMUSP00000004990,ENSMUSP00000005406,ENSMUSP00000007130,ENSMUSP00000017435,ENSMUSP00000017692,ENSMUSP00000017832,ENSMUSP00000020257,ENSMUSP00000021091,ENSMUSP00000025081,ENSMUSP00000026917,ENSMUSP00000028071,ENSMUSP00000028229,ENSMUSP00000028600,ENSMUSP00000028815,ENSMUSP00000030263,ENSMUSP00000031653,ENSMUSP00000033642,ENSMUSP00000035583,ENSMUSP00000036035,ENSMUSP00000036952,ENSMUSP00000038405,…	App,Ash1l,Bmi1,Cited2,Ctnnb1,Dcx,Dlx5,Flt1,Foxn3,Foxq1,Hipk3,Hnf4g,Igf2,Ikzf1,Ikzf5,Ins1,Insr,Jun,Kalrn,Mapk14,Mgat3,Mtap2,Nrp1,Pafah1b1,Pkd1,Ptpn21,Sirt1,Slc23a2,Smurf2,St3gal3,Suz12,Taok1,Tgfb2,Trpv1,Whsc1,Zeb1,Zeb2
GO.0001934	positive regulation of protein phosphorylation	12	1.96e-05	ENSMUSP00000007130,ENSMUSP00000017435,ENSMUSP00000020257,ENSMUSP00000026917,ENSMUSP00000028229,ENSMUSP00000031653,ENSMUSP00000043849,ENSMUSP00000049296,ENSMUSP00000057989,ENSMUSP00000058629,ENSMUSP00000088837,ENSMUSP00000114076	Bdnf,Ctnnb1,Flt1,Fzd1,Igf2,Insr,Nrp1,Pkd1,Sirt1,Taok1,Tgfb2,Zeb2
GO.0001654	eye development	9	2.07e-05	ENSMUSP00000007130,ENSMUSP00000025081,ENSMUSP00000026917,ENSMUSP00000032322,ENSMUSP00000038405,ENSMUSP00000043849,ENSMUSP00000075992,ENSMUSP00000080808,ENSMUSP00000099671	Cited2,Ctnnb1,Fat3,Ikzf1,Lrp6,Myh10,Nrp1,Tgfb2,Zeb1
GO.0045937	positive regulation of phosphate metabolic process	13	2.07e-05	ENSMUSP00000007130,ENSMUSP00000017435,ENSMUSP00000020257,ENSMUSP00000026917,ENSMUSP00000028229,ENSMUSP00000031653,ENSMUSP00000043849,ENSMUSP00000049296,ENSMUSP00000057989,ENSMUSP00000058629,ENSMUSP00000088837,ENSMUSP00000114076,ENSMUSP00000117847	Bdnf,Cdca2,Ctnnb1,Flt1,Fzd1,Igf2,Insr,Nrp1,Pkd1,Sirt1,Taok1,Tgfb2,Zeb2
GO.0048568	embryonic organ development	10	2.07e-05	ENSMUSP00000007130,ENSMUSP00000024755,ENSMUSP00000025081,ENSMUSP00000026917,ENSMUSP00000028071,ENSMUSP00000032322,ENSMUSP00000038405,ENSMUSP00000043849,ENSMUSP00000049296,ENSMUSP00000052559	Bmi1,Cited2,Clic5,Ctnnb1,Dlx5,Lrp6,Nrp1,Pkd1,Tgfb2,Zeb1
GO.0006351	transcription, DNA-templated	19	2.13e-05	ENSMUSP00000004990,ENSMUSP00000007130,ENSMUSP00000017692,ENSMUSP00000017832,ENSMUSP00000020257,ENSMUSP00000025081,ENSMUSP00000028071,ENSMUSP00000028229,ENSMUSP00000028600,ENSMUSP00000034973,ENSMUSP00000035583,ENSMUSP00000036035,ENSMUSP00000036952,ENSMUSP00000038405,ENSMUSP00000052559,ENSMUSP00000054270,ENSMUSP00000067205,ENSMUSP00000075992,ENSMUSP00000088451	Ash1l,Bmi1,Cited2,Ctnnb1,Dlx5,Foxn3,Foxq1,Hipk3,Hnf4g,Ikzf1,Ikzf5,Jun,Mapk14,Sirt1,Smad3,Suz12,Whsc1,Zeb1,Zeb2
GO.0002009	morphogenesis of an epithelium	10	2.35e-05	ENSMUSP00000007130,ENSMUSP00000021091,ENSMUSP00000026917,ENSMUSP00000028229,ENSMUSP00000031653,ENSMUSP00000032322,ENSMUSP00000036952,ENSMUSP00000038405,ENSMUSP00000043849,ENSMUSP00000058629	Cited2,Ctnnb1,Flt1,Foxq1,Fzd1,Lrp6,Nrp1,Pafah1b1,Tgfb2,Zeb2
GO.0014031	mesenchymal cell development	6	2.37e-05	ENSMUSP00000026917,ENSMUSP00000028229,ENSMUSP00000032322,ENSMUSP00000038405,ENSMUSP00000043849,ENSMUSP00000099907	Cited2,Lrp6,Nrp1,Rtn4,Tgfb2,Zeb2
GO.0048598	embryonic morphogenesis	11	2.41e-05	ENSMUSP00000007130,ENSMUSP00000024755,ENSMUSP00000025081,ENSMUSP00000026917,ENSMUSP00000028071,ENSMUSP00000028229,ENSMUSP00000031653,ENSMUSP00000032322,ENSMUSP00000038405,ENSMUSP00000052559,ENSMUSP00000058629	Bmi1,Cited2,Clic5,Ctnnb1,Dlx5,Flt1,Fzd1,Lrp6,Nrp1,Zeb1,Zeb2
GO.0007178	transmembrane receptor protein serine/threonine kinase signaling pathway	7	2.45e-05	ENSMUSP00000004990,ENSMUSP00000034973,ENSMUSP00000038405,ENSMUSP00000043849,ENSMUSP00000052559,ENSMUSP00000054270,ENSMUSP00000090177	Cited2,Dlx5,Jun,Mapk14,Smad3,Smurf2,Tgfb2
GO.0044700	single organism signaling	25	2.71e-05	ENSMUSP00000004990,ENSMUSP00000005406,ENSMUSP00000007130,ENSMUSP00000017435,ENSMUSP00000017832,ENSMUSP00000020257,ENSMUSP00000020707,ENSMUSP00000026917,ENSMUSP00000031653,ENSMUSP00000032322,ENSMUSP00000033642,ENSMUSP00000034973,ENSMUSP00000038405,ENSMUSP00000038514,ENSMUSP00000043849,ENSMUSP00000049296,ENSMUSP00000052559,ENSMUSP00000057989,ENSMUSP00000058629,ENSMUSP00000063714,ENSMUSP00000088837,…	App,Arhgdia,Bdnf,Cited2,Ctnnb1,Dcx,Dlx5,Flt1,Fzd1,Gabra1,Hnf4g,Igf2,Insr,Irs2,Lrp6,Mapk14,Nrp1,Pkd1,Plxnc1,Sirt1,Smad3,Smurf2,Taok1,Tgfb2,Trpv1
GO.0060485	mesenchyme development	7	2.72e-05	ENSMUSP00000007130,ENSMUSP00000026917,ENSMUSP00000028229,ENSMUSP00000032322,ENSMUSP00000038405,ENSMUSP00000043849,ENSMUSP00000099907	Cited2,Ctnnb1,Lrp6,Nrp1,Rtn4,Tgfb2,Zeb2
GO.0060284	regulation of cell development	12	2.9e-05	ENSMUSP00000005406,ENSMUSP00000007130,ENSMUSP00000021091,ENSMUSP00000022871,ENSMUSP00000025081,ENSMUSP00000026917,ENSMUSP00000032322,ENSMUSP00000043849,ENSMUSP00000057989,ENSMUSP00000080808,ENSMUSP00000099585,ENSMUSP00000099907	App,Bdnf,Ctnnb1,Fat3,Lrp6,Nrp1,Pafah1b1,Rtn4,Sdc2,Tgfb2,Trpv1,Zeb1
GO.0050790	regulation of catalytic activity	18	3.18e-05	ENSMUSP00000004990,ENSMUSP00000007130,ENSMUSP00000017435,ENSMUSP00000020257,ENSMUSP00000028071,ENSMUSP00000028229,ENSMUSP00000028600,ENSMUSP00000031653,ENSMUSP00000032322,ENSMUSP00000038514,ENSMUSP00000043849,ENSMUSP00000049296,ENSMUSP00000049764,ENSMUSP00000054270,ENSMUSP00000063714,ENSMUSP00000084039,ENSMUSP00000088837,ENSMUSP00000114076	Akt1s1,Arhgdia,Bicd1,Bmi1,Ctnnb1,Flt1,Hipk3,Igf2,Insr,Irs2,Jun,Lrp6,Mapk14,Pkd1,Sirt1,Taok1,Tgfb2,Zeb2
GO.0010243	response to organonitrogen compound	11	3.41e-05	ENSMUSP00000004990,ENSMUSP00000007130,ENSMUSP00000020257,ENSMUSP00000025081,ENSMUSP00000032322,ENSMUSP00000038514,ENSMUSP00000049095,ENSMUSP00000054270,ENSMUSP00000058629,ENSMUSP00000088837,ENSMUSP00000114076	Ctnnb1,Fzd1,Igf2,Ins1,Insr,Irs2,Jun,Lrp6,Mapk14,Sirt1,Zeb1
GO.0065009	regulation of molecular function	20	3.41e-05	ENSMUSP00000004990,ENSMUSP00000007130,ENSMUSP00000017435,ENSMUSP00000020257,ENSMUSP00000028071,ENSMUSP00000028229,ENSMUSP00000028600,ENSMUSP00000031653,ENSMUSP00000032322,ENSMUSP00000038514,ENSMUSP00000043849,ENSMUSP00000049296,ENSMUSP00000049764,ENSMUSP00000054270,ENSMUSP00000057989,ENSMUSP00000058629,ENSMUSP00000063714,ENSMUSP00000084039,ENSMUSP00000088837,ENSMUSP00000114076	Akt1s1,Arhgdia,Bdnf,Bicd1,Bmi1,Ctnnb1,Flt1,Fzd1,Hipk3,Igf2,Insr,Irs2,Jun,Lrp6,Mapk14,Pkd1,Sirt1,Taok1,Tgfb2,Zeb2
GO.0007165	signal transduction	24	3.45e-05	ENSMUSP00000004990,ENSMUSP00000005406,ENSMUSP00000007130,ENSMUSP00000017435,ENSMUSP00000017832,ENSMUSP00000020257,ENSMUSP00000026917,ENSMUSP00000031653,ENSMUSP00000032322,ENSMUSP00000033642,ENSMUSP00000034973,ENSMUSP00000038405,ENSMUSP00000038514,ENSMUSP00000043849,ENSMUSP00000049296,ENSMUSP00000052559,ENSMUSP00000057989,ENSMUSP00000058629,ENSMUSP00000063714,ENSMUSP00000088837,ENSMUSP00000090177,…	App,Arhgdia,Bdnf,Cited2,Ctnnb1,Dcx,Dlx5,Flt1,Fzd1,Hnf4g,Igf2,Insr,Irs2,Lrp6,Mapk14,Nrp1,Pkd1,Plxnc1,Sirt1,Smad3,Smurf2,Taok1,Tgfb2,Trpv1
GO.0071704	organic substance metabolic process	37	3.52e-05	ENSMUSP00000004990,ENSMUSP00000005406,ENSMUSP00000007130,ENSMUSP00000017435,ENSMUSP00000017692,ENSMUSP00000017832,ENSMUSP00000020257,ENSMUSP00000021091,ENSMUSP00000025081,ENSMUSP00000026917,ENSMUSP00000028071,ENSMUSP00000028229,ENSMUSP00000028600,ENSMUSP00000028815,ENSMUSP00000030263,ENSMUSP00000031653,ENSMUSP00000033642,ENSMUSP00000035583,ENSMUSP00000036035,ENSMUSP00000036952,ENSMUSP00000038405,…	App,Ash1l,Bmi1,Cited2,Ctnnb1,Dcx,Dlx5,Flt1,Foxn3,Foxq1,Hipk3,Hnf4g,Igf2,Ikzf1,Ikzf5,Ins1,Insr,Jun,Kalrn,Mapk14,Mgat3,Mtap2,Nrp1,Pafah1b1,Pkd1,Ptpn21,Sirt1,Slc23a2,Smurf2,St3gal3,Suz12,Taok1,Tgfb2,Trpv1,Whsc1,Zeb1,Zeb2
GO.0048593	camera-type eye morphogenesis	6	4.05e-05	ENSMUSP00000007130,ENSMUSP00000025081,ENSMUSP00000032322,ENSMUSP00000038405,ENSMUSP00000075992,ENSMUSP00000080808	Cited2,Ctnnb1,Fat3,Ikzf1,Lrp6,Zeb1
GO.0019438	aromatic compound biosynthetic process	20	4.16e-05	ENSMUSP00000004990,ENSMUSP00000007130,ENSMUSP00000017692,ENSMUSP00000017832,ENSMUSP00000020257,ENSMUSP00000025081,ENSMUSP00000028071,ENSMUSP00000028229,ENSMUSP00000028600,ENSMUSP00000034973,ENSMUSP00000035583,ENSMUSP00000036035,ENSMUSP00000036952,ENSMUSP00000038405,ENSMUSP00000043849,ENSMUSP00000052559,ENSMUSP00000054270,ENSMUSP00000067205,ENSMUSP00000075992,ENSMUSP00000088451	Ash1l,Bmi1,Cited2,Ctnnb1,Dlx5,Foxn3,Foxq1,Hipk3,Hnf4g,Ikzf1,Ikzf5,Jun,Mapk14,Sirt1,Smad3,Suz12,Tgfb2,Whsc1,Zeb1,Zeb2
GO.0048762	mesenchymal cell differentiation	6	4.69e-05	ENSMUSP00000026917,ENSMUSP00000028229,ENSMUSP00000032322,ENSMUSP00000038405,ENSMUSP00000043849,ENSMUSP00000099907	Cited2,Lrp6,Nrp1,Rtn4,Tgfb2,Zeb2
GO.0007420	brain development	11	4.77e-05	ENSMUSP00000005406,ENSMUSP00000007130,ENSMUSP00000026917,ENSMUSP00000028071,ENSMUSP00000028229,ENSMUSP00000032322,ENSMUSP00000033642,ENSMUSP00000038514,ENSMUSP00000075992,ENSMUSP00000099671,ENSMUSP00000099907	App,Bmi1,Ctnnb1,Dcx,Ikzf1,Irs2,Lrp6,Myh10,Nrp1,Rtn4,Zeb2
GO.0009605	response to external stimulus	16	4.77e-05	ENSMUSP00000004990,ENSMUSP00000005406,ENSMUSP00000020257,ENSMUSP00000024755,ENSMUSP00000026917,ENSMUSP00000031653,ENSMUSP00000032322,ENSMUSP00000038405,ENSMUSP00000043849,ENSMUSP00000049296,ENSMUSP00000052559,ENSMUSP00000057989,ENSMUSP00000058629,ENSMUSP00000063714,ENSMUSP00000099585,ENSMUSP00000099671	App,Arhgdia,Bdnf,Cited2,Clic5,Dlx5,Flt1,Fzd1,Lrp6,Mapk14,Myh10,Nrp1,Pkd1,Sirt1,Tgfb2,Trpv1
GO.0001764	neuron migration	6	5.35e-05	ENSMUSP00000007130,ENSMUSP00000021091,ENSMUSP00000026917,ENSMUSP00000033642,ENSMUSP00000080808,ENSMUSP00000099671	Ctnnb1,Dcx,Fat3,Myh10,Nrp1,Pafah1b1
GO.0051726	regulation of cell cycle	12	5.35e-05	ENSMUSP00000005406,ENSMUSP00000007130,ENSMUSP00000017435,ENSMUSP00000020257,ENSMUSP00000032322,ENSMUSP00000036035,ENSMUSP00000038405,ENSMUSP00000043849,ENSMUSP00000049296,ENSMUSP00000054270,ENSMUSP00000088837,ENSMUSP00000114076	App,Cited2,Ctnnb1,Foxn3,Igf2,Insr,Jun,Lrp6,Pkd1,Sirt1,Taok1,Tgfb2
GO.0043085	positive regulation of catalytic activity	14	5.45e-05	ENSMUSP00000004990,ENSMUSP00000005406,ENSMUSP00000007130,ENSMUSP00000017435,ENSMUSP00000020257,ENSMUSP00000028071,ENSMUSP00000028229,ENSMUSP00000031653,ENSMUSP00000043849,ENSMUSP00000049296,ENSMUSP00000054270,ENSMUSP00000063714,ENSMUSP00000088837,ENSMUSP00000114076	App,Arhgdia,Bmi1,Ctnnb1,Flt1,Igf2,Insr,Jun,Mapk14,Pkd1,Sirt1,Taok1,Tgfb2,Zeb2
GO.0016477	cell migration	11	5.47e-05	ENSMUSP00000007130,ENSMUSP00000022871,ENSMUSP00000026917,ENSMUSP00000028229,ENSMUSP00000031653,ENSMUSP00000032322,ENSMUSP00000033642,ENSMUSP00000043849,ENSMUSP00000080808,ENSMUSP00000099671,ENSMUSP00000099907	Ctnnb1,Dcx,Fat3,Flt1,Lrp6,Myh10,Nrp1,Rtn4,Sdc2,Tgfb2,Zeb2
GO.0048646	anatomical structure formation involved in morphogenesis	13	5.77e-05	ENSMUSP00000004990,ENSMUSP00000007130,ENSMUSP00000020257,ENSMUSP00000026917,ENSMUSP00000028229,ENSMUSP00000031653,ENSMUSP00000032322,ENSMUSP00000038405,ENSMUSP00000052559,ENSMUSP00000054270,ENSMUSP00000058629,ENSMUSP00000080808,ENSMUSP00000099671	Cited2,Ctnnb1,Dlx5,Fat3,Flt1,Fzd1,Jun,Lrp6,Mapk14,Myh10,Nrp1,Sirt1,Zeb2
GO.0030030	cell projection organization	12	7.14e-05	ENSMUSP00000005406,ENSMUSP00000022871,ENSMUSP00000024755,ENSMUSP00000026917,ENSMUSP00000033642,ENSMUSP00000043849,ENSMUSP00000052559,ENSMUSP00000054270,ENSMUSP00000057989,ENSMUSP00000099671,ENSMUSP00000099907,ENSMUSP00000109650	App,Bdnf,Clic5,Dcx,Dlx5,Jun,Mtap2,Myh10,Nrp1,Rtn4,Sdc2,Tgfb2
GO.0009987	cellular process	46	7.29e-05	ENSMUSP00000004990,ENSMUSP00000005406,ENSMUSP00000007130,ENSMUSP00000017435,ENSMUSP00000017692,ENSMUSP00000017832,ENSMUSP00000020257,ENSMUSP00000020707,ENSMUSP00000021091,ENSMUSP00000022871,ENSMUSP00000024755,ENSMUSP00000025081,ENSMUSP00000026917,ENSMUSP00000028229,ENSMUSP00000028600,ENSMUSP00000030263,ENSMUSP00000031653,ENSMUSP00000032322,ENSMUSP00000033642,ENSMUSP00000034973,ENSMUSP00000035583,…	App,Ash1l,Bdnf,Bicd1,Cdca2,Cited2,Clic5,Ctnnb1,Dcx,Dlx5,Fat3,Flnb,Flt1,Foxn3,Foxq1,Gabra1,Hipk3,Hnf4g,Igf2,Ikzf1,Ikzf5,Insr,Kalrn,Lrp6,Mapk14,Mgat3,Mtap2,Mtf2,Myh10,Nrp1,Pafah1b1,Pkd1,Plxnc1,Ptpn21,Rtn4,Sdc2,Sirt1,Smad3,Smurf2,St3gal3,Suz12,Taok1,Tgfb2,Whsc1,Zeb1,Zeb2
GO.1901362	organic cyclic compound biosynthetic process	20	7.82e-05	ENSMUSP00000004990,ENSMUSP00000007130,ENSMUSP00000017692,ENSMUSP00000017832,ENSMUSP00000020257,ENSMUSP00000025081,ENSMUSP00000028071,ENSMUSP00000028229,ENSMUSP00000028600,ENSMUSP00000034973,ENSMUSP00000035583,ENSMUSP00000036035,ENSMUSP00000036952,ENSMUSP00000038405,ENSMUSP00000043849,ENSMUSP00000052559,ENSMUSP00000054270,ENSMUSP00000067205,ENSMUSP00000075992,ENSMUSP00000088451	Ash1l,Bmi1,Cited2,Ctnnb1,Dlx5,Foxn3,Foxq1,Hipk3,Hnf4g,Ikzf1,Ikzf5,Jun,Mapk14,Sirt1,Smad3,Suz12,Tgfb2,Whsc1,Zeb1,Zeb2
GO.0008038	neuron recognition	4	7.88e-05	ENSMUSP00000005406,ENSMUSP00000026917,ENSMUSP00000057989,ENSMUSP00000099907	App,Bdnf,Nrp1,Rtn4
GO.0060412	ventricular septum morphogenesis	4	7.88e-05	ENSMUSP00000038405,ENSMUSP00000043849,ENSMUSP00000058629,ENSMUSP00000067205	Cited2,Fzd1,Tgfb2,Whsc1
GO.0048562	embryonic organ morphogenesis	8	8e-05	ENSMUSP00000007130,ENSMUSP00000024755,ENSMUSP00000025081,ENSMUSP00000026917,ENSMUSP00000028071,ENSMUSP00000032322,ENSMUSP00000038405,ENSMUSP00000052559	Bmi1,Cited2,Clic5,Ctnnb1,Dlx5,Lrp6,Nrp1,Zeb1
GO.0023057	negative regulation of signaling	13	8.29e-05	ENSMUSP00000004990,ENSMUSP00000007130,ENSMUSP00000020257,ENSMUSP00000026917,ENSMUSP00000028071,ENSMUSP00000028600,ENSMUSP00000032322,ENSMUSP00000049764,ENSMUSP00000057989,ENSMUSP00000058629,ENSMUSP00000084039,ENSMUSP00000088451,ENSMUSP00000090177	Akt1s1,Ash1l,Bdnf,Bicd1,Bmi1,Ctnnb1,Fzd1,Hipk3,Lrp6,Mapk14,Nrp1,Sirt1,Smurf2
GO.0043010	camera-type eye development	8	8.29e-05	ENSMUSP00000007130,ENSMUSP00000025081,ENSMUSP00000026917,ENSMUSP00000032322,ENSMUSP00000038405,ENSMUSP00000075992,ENSMUSP00000080808,ENSMUSP00000099671	Cited2,Ctnnb1,Fat3,Ikzf1,Lrp6,Myh10,Nrp1,Zeb1
GO.0051960	regulation of nervous system development	11	8.29e-05	ENSMUSP00000005406,ENSMUSP00000007130,ENSMUSP00000021091,ENSMUSP00000022871,ENSMUSP00000025081,ENSMUSP00000026917,ENSMUSP00000032322,ENSMUSP00000057989,ENSMUSP00000058629,ENSMUSP00000080808,ENSMUSP00000099907	App,Bdnf,Ctnnb1,Fat3,Fzd1,Lrp6,Nrp1,Pafah1b1,Rtn4,Sdc2,Zeb1
GO.0010648	negative regulation of cell communication	13	8.88e-05	ENSMUSP00000004990,ENSMUSP00000007130,ENSMUSP00000020257,ENSMUSP00000026917,ENSMUSP00000028071,ENSMUSP00000028600,ENSMUSP00000032322,ENSMUSP00000049764,ENSMUSP00000057989,ENSMUSP00000058629,ENSMUSP00000084039,ENSMUSP00000088451,ENSMUSP00000090177	Akt1s1,Ash1l,Bdnf,Bicd1,Bmi1,Ctnnb1,Fzd1,Hipk3,Lrp6,Mapk14,Nrp1,Sirt1,Smurf2
GO.0007179	transforming growth factor beta receptor signaling pathway	5	9.56e-05	ENSMUSP00000034973,ENSMUSP00000038405,ENSMUSP00000043849,ENSMUSP00000054270,ENSMUSP00000090177	Cited2,Jun,Smad3,Smurf2,Tgfb2
GO.0043408	regulation of MAPK cascade	10	9.57e-05	ENSMUSP00000007130,ENSMUSP00000017435,ENSMUSP00000026917,ENSMUSP00000028229,ENSMUSP00000028600,ENSMUSP00000031653,ENSMUSP00000043849,ENSMUSP00000088451,ENSMUSP00000088837,ENSMUSP00000114076	Ash1l,Ctnnb1,Flt1,Hipk3,Igf2,Insr,Nrp1,Taok1,Tgfb2,Zeb2
GO.0090287	regulation of cellular response to growth factor stimulus	7	9.9e-05	ENSMUSP00000007130,ENSMUSP00000020257,ENSMUSP00000025081,ENSMUSP00000031653,ENSMUSP00000038405,ENSMUSP00000058629,ENSMUSP00000090177	Cited2,Ctnnb1,Flt1,Fzd1,Sirt1,Smurf2,Zeb1
GO.0007169	transmembrane receptor protein tyrosine kinase signaling pathway	8	0.000113	ENSMUSP00000004990,ENSMUSP00000026917,ENSMUSP00000031653,ENSMUSP00000038514,ENSMUSP00000049764,ENSMUSP00000057989,ENSMUSP00000088837,ENSMUSP00000114076	Akt1s1,Bdnf,Flt1,Igf2,Insr,Irs2,Mapk14,Nrp1
GO.1901652	response to peptide	8	0.000115	ENSMUSP00000004990,ENSMUSP00000020257,ENSMUSP00000038514,ENSMUSP00000049095,ENSMUSP00000058629,ENSMUSP00000088837,ENSMUSP00000099585,ENSMUSP00000114076	Fzd1,Igf2,Ins1,Insr,Irs2,Mapk14,Sirt1,Trpv1
GO.0007389	pattern specification process	9	0.000124	ENSMUSP00000007130,ENSMUSP00000025081,ENSMUSP00000026917,ENSMUSP00000028071,ENSMUSP00000028229,ENSMUSP00000031653,ENSMUSP00000032322,ENSMUSP00000038405,ENSMUSP00000080278	Bmi1,Cited2,Ctnnb1,Flt1,Lrp6,Mtf2,Nrp1,Zeb1,Zeb2
GO.0008284	positive regulation of cell proliferation	11	0.000126	ENSMUSP00000004990,ENSMUSP00000007130,ENSMUSP00000017692,ENSMUSP00000020257,ENSMUSP00000028071,ENSMUSP00000032322,ENSMUSP00000038514,ENSMUSP00000043849,ENSMUSP00000052559,ENSMUSP00000088837,ENSMUSP00000114076	Bmi1,Ctnnb1,Dlx5,Igf2,Insr,Irs2,Lrp6,Mapk14,Sirt1,Suz12,Tgfb2
GO.0043170	macromolecule metabolic process	32	0.000127	ENSMUSP00000004990,ENSMUSP00000005406,ENSMUSP00000007130,ENSMUSP00000017435,ENSMUSP00000017692,ENSMUSP00000017832,ENSMUSP00000020257,ENSMUSP00000025081,ENSMUSP00000026917,ENSMUSP00000028071,ENSMUSP00000028229,ENSMUSP00000028600,ENSMUSP00000030263,ENSMUSP00000031653,ENSMUSP00000033642,ENSMUSP00000035583,ENSMUSP00000036035,ENSMUSP00000036952,ENSMUSP00000038405,ENSMUSP00000043077,ENSMUSP00000043849,…	App,Ash1l,Bmi1,Cited2,Ctnnb1,Dcx,Dlx5,Flt1,Foxn3,Foxq1,Hipk3,Hnf4g,Ikzf1,Ikzf5,Insr,Jun,Kalrn,Mapk14,Mgat3,Mtap2,Nrp1,Pkd1,Ptpn21,Sirt1,Smurf2,St3gal3,Suz12,Taok1,Tgfb2,Whsc1,Zeb1,Zeb2
GO.0051961	negative regulation of nervous system development	7	0.000127	ENSMUSP00000005406,ENSMUSP00000007130,ENSMUSP00000026917,ENSMUSP00000032322,ENSMUSP00000057989,ENSMUSP00000080808,ENSMUSP00000099907	App,Bdnf,Ctnnb1,Fat3,Lrp6,Nrp1,Rtn4
GO.0051674	localization of cell	11	0.000135	ENSMUSP00000007130,ENSMUSP00000022871,ENSMUSP00000026917,ENSMUSP00000028229,ENSMUSP00000031653,ENSMUSP00000032322,ENSMUSP00000033642,ENSMUSP00000043849,ENSMUSP00000080808,ENSMUSP00000099671,ENSMUSP00000099907	Ctnnb1,Dcx,Fat3,Flt1,Lrp6,Myh10,Nrp1,Rtn4,Sdc2,Tgfb2,Zeb2
GO.0008544	epidermis development	7	0.000136	ENSMUSP00000007130,ENSMUSP00000021091,ENSMUSP00000024755,ENSMUSP00000036952,ENSMUSP00000043849,ENSMUSP00000052020,ENSMUSP00000088837	Clic5,Ctnnb1,Flnb,Foxq1,Insr,Pafah1b1,Tgfb2
GO.0001568	blood vessel development	9	0.000139	ENSMUSP00000004990,ENSMUSP00000007130,ENSMUSP00000020257,ENSMUSP00000026917,ENSMUSP00000031653,ENSMUSP00000038405,ENSMUSP00000043849,ENSMUSP00000049296,ENSMUSP00000054270	Cited2,Ctnnb1,Flt1,Jun,Mapk14,Nrp1,Pkd1,Sirt1,Tgfb2
GO.0009968	negative regulation of signal transduction	12	0.000141	ENSMUSP00000004990,ENSMUSP00000007130,ENSMUSP00000020257,ENSMUSP00000026917,ENSMUSP00000028071,ENSMUSP00000028600,ENSMUSP00000032322,ENSMUSP00000049764,ENSMUSP00000058629,ENSMUSP00000084039,ENSMUSP00000088451,ENSMUSP00000090177	Akt1s1,Ash1l,Bicd1,Bmi1,Ctnnb1,Fzd1,Hipk3,Lrp6,Mapk14,Nrp1,Sirt1,Smurf2
GO.0002684	positive regulation of immune system process	10	0.000143	ENSMUSP00000004990,ENSMUSP00000020257,ENSMUSP00000028071,ENSMUSP00000031653,ENSMUSP00000038514,ENSMUSP00000043849,ENSMUSP00000054270,ENSMUSP00000067205,ENSMUSP00000075992,ENSMUSP00000114076	Bmi1,Flt1,Igf2,Ikzf1,Irs2,Jun,Mapk14,Sirt1,Tgfb2,Whsc1
GO.0034645	cellular macromolecule biosynthetic process	21	0.000144	ENSMUSP00000004990,ENSMUSP00000007130,ENSMUSP00000017692,ENSMUSP00000017832,ENSMUSP00000020257,ENSMUSP00000025081,ENSMUSP00000028071,ENSMUSP00000028229,ENSMUSP00000028600,ENSMUSP00000030263,ENSMUSP00000034973,ENSMUSP00000035583,ENSMUSP00000036035,ENSMUSP00000036952,ENSMUSP00000038405,ENSMUSP00000043077,ENSMUSP00000052559,ENSMUSP00000054270,ENSMUSP00000067205,ENSMUSP00000075992,ENSMUSP00000088451	Ash1l,Bmi1,Cited2,Ctnnb1,Dlx5,Foxn3,Foxq1,Hipk3,Hnf4g,Ikzf1,Ikzf5,Jun,Mapk14,Mgat3,Sirt1,Smad3,St3gal3,Suz12,Whsc1,Zeb1,Zeb2
GO.0008152	metabolic process	38	0.000145	ENSMUSP00000004990,ENSMUSP00000005406,ENSMUSP00000007130,ENSMUSP00000017435,ENSMUSP00000017692,ENSMUSP00000017832,ENSMUSP00000020257,ENSMUSP00000021091,ENSMUSP00000025081,ENSMUSP00000026917,ENSMUSP00000028071,ENSMUSP00000028229,ENSMUSP00000028600,ENSMUSP00000028815,ENSMUSP00000030263,ENSMUSP00000031653,ENSMUSP00000033642,ENSMUSP00000035583,ENSMUSP00000036035,ENSMUSP00000036952,ENSMUSP00000038405,…	App,Ash1l,Bmi1,Cited2,Ctnnb1,Dcx,Dlx5,Flt1,Foxn3,Foxq1,Hipk3,Hnf4g,Igf2,Ikzf1,Ikzf5,Ins1,Insr,Jun,Kalrn,Mapk14,Mgat3,Mtap2,Myh10,Nrp1,Pafah1b1,Pkd1,Ptpn21,Sirt1,Slc23a2,Smurf2,St3gal3,Suz12,Taok1,Tgfb2,Trpv1,Whsc1,Zeb1,Zeb2
GO.0051130	positive regulation of cellular component organization	13	0.000145	ENSMUSP00000004990,ENSMUSP00000007130,ENSMUSP00000014922,ENSMUSP00000020257,ENSMUSP00000021091,ENSMUSP00000026917,ENSMUSP00000043849,ENSMUSP00000054270,ENSMUSP00000057989,ENSMUSP00000080278,ENSMUSP00000084039,ENSMUSP00000088837,ENSMUSP00000114076	Bdnf,Bicd1,Ctnnb1,Fhod1,Igf2,Insr,Jun,Mapk14,Mtf2,Nrp1,Pafah1b1,Sirt1,Tgfb2
GO.0048589	developmental growth	8	0.000157	ENSMUSP00000004990,ENSMUSP00000005406,ENSMUSP00000007130,ENSMUSP00000026917,ENSMUSP00000032322,ENSMUSP00000033642,ENSMUSP00000043849,ENSMUSP00000057989	App,Bdnf,Ctnnb1,Dcx,Lrp6,Mapk14,Nrp1,Tgfb2
GO.0007154	cell communication	24	0.000159	ENSMUSP00000004990,ENSMUSP00000005406,ENSMUSP00000007130,ENSMUSP00000017435,ENSMUSP00000017832,ENSMUSP00000020257,ENSMUSP00000020707,ENSMUSP00000026917,ENSMUSP00000031653,ENSMUSP00000032322,ENSMUSP00000033642,ENSMUSP00000034973,ENSMUSP00000038405,ENSMUSP00000038514,ENSMUSP00000043849,ENSMUSP00000049296,ENSMUSP00000052559,ENSMUSP00000057989,ENSMUSP00000063714,ENSMUSP00000088837,ENSMUSP00000090177,…	App,Arhgdia,Bdnf,Cited2,Ctnnb1,Dcx,Dlx5,Flt1,Gabra1,Hnf4g,Igf2,Insr,Irs2,Lrp6,Mapk14,Nrp1,Pkd1,Plxnc1,Sirt1,Smad3,Smurf2,Taok1,Tgfb2,Trpv1
GO.0014070	response to organic cyclic compound	11	0.000159	ENSMUSP00000007130,ENSMUSP00000017832,ENSMUSP00000028071,ENSMUSP00000032322,ENSMUSP00000038405,ENSMUSP00000043849,ENSMUSP00000049095,ENSMUSP00000054270,ENSMUSP00000058629,ENSMUSP00000063714,ENSMUSP00000099585	Arhgdia,Bmi1,Cited2,Ctnnb1,Fzd1,Hnf4g,Ins1,Jun,Lrp6,Tgfb2,Trpv1
GO.0023056	positive regulation of signaling	14	0.000161	ENSMUSP00000007130,ENSMUSP00000017435,ENSMUSP00000020257,ENSMUSP00000026917,ENSMUSP00000028229,ENSMUSP00000031653,ENSMUSP00000032322,ENSMUSP00000038405,ENSMUSP00000038514,ENSMUSP00000043849,ENSMUSP00000052559,ENSMUSP00000057989,ENSMUSP00000088837,ENSMUSP00000114076	Bdnf,Cited2,Ctnnb1,Dlx5,Flt1,Igf2,Insr,Irs2,Lrp6,Nrp1,Sirt1,Taok1,Tgfb2,Zeb2
GO.0006468	protein phosphorylation	11	0.000189	ENSMUSP00000004990,ENSMUSP00000005406,ENSMUSP00000017435,ENSMUSP00000026917,ENSMUSP00000028600,ENSMUSP00000031653,ENSMUSP00000033642,ENSMUSP00000043849,ENSMUSP00000049296,ENSMUSP00000088837,ENSMUSP00000110611	App,Dcx,Flt1,Hipk3,Insr,Kalrn,Mapk14,Nrp1,Pkd1,Taok1,Tgfb2
GO.0031016	pancreas development	5	0.000192	ENSMUSP00000007130,ENSMUSP00000017832,ENSMUSP00000049095,ENSMUSP00000088837,ENSMUSP00000114076	Ctnnb1,Hnf4g,Igf2,Ins1,Insr
GO.0001944	vasculature development	9	0.000209	ENSMUSP00000004990,ENSMUSP00000007130,ENSMUSP00000020257,ENSMUSP00000026917,ENSMUSP00000031653,ENSMUSP00000038405,ENSMUSP00000043849,ENSMUSP00000049296,ENSMUSP00000054270	Cited2,Ctnnb1,Flt1,Jun,Mapk14,Nrp1,Pkd1,Sirt1,Tgfb2
GO.0045787	positive regulation of cell cycle	7	0.000217	ENSMUSP00000005406,ENSMUSP00000032322,ENSMUSP00000038405,ENSMUSP00000043849,ENSMUSP00000049296,ENSMUSP00000088837,ENSMUSP00000114076	App,Cited2,Igf2,Insr,Lrp6,Pkd1,Tgfb2
GO.0035295	tube development	10	0.000222	ENSMUSP00000007130,ENSMUSP00000025081,ENSMUSP00000026917,ENSMUSP00000028071,ENSMUSP00000028229,ENSMUSP00000031653,ENSMUSP00000032322,ENSMUSP00000038405,ENSMUSP00000043849,ENSMUSP00000057989	Bdnf,Bmi1,Cited2,Ctnnb1,Flt1,Lrp6,Nrp1,Tgfb2,Zeb1,Zeb2
GO.0007411	axon guidance	6	0.000227	ENSMUSP00000005406,ENSMUSP00000026917,ENSMUSP00000043849,ENSMUSP00000052559,ENSMUSP00000057989,ENSMUSP00000099671	App,Bdnf,Dlx5,Myh10,Nrp1,Tgfb2
GO.0071900	regulation of protein serine/threonine kinase activity	8	0.000227	ENSMUSP00000020257,ENSMUSP00000028229,ENSMUSP00000028600,ENSMUSP00000031653,ENSMUSP00000032322,ENSMUSP00000049296,ENSMUSP00000088837,ENSMUSP00000114076	Flt1,Hipk3,Igf2,Insr,Lrp6,Pkd1,Sirt1,Zeb2
GO.0030900	forebrain development	8	0.000231	ENSMUSP00000005406,ENSMUSP00000007130,ENSMUSP00000026917,ENSMUSP00000028229,ENSMUSP00000032322,ENSMUSP00000075992,ENSMUSP00000099671,ENSMUSP00000099907	App,Ctnnb1,Ikzf1,Lrp6,Myh10,Nrp1,Rtn4,Zeb2
GO.0009967	positive regulation of signal transduction	13	0.000235	ENSMUSP00000007130,ENSMUSP00000017435,ENSMUSP00000020257,ENSMUSP00000026917,ENSMUSP00000028229,ENSMUSP00000031653,ENSMUSP00000032322,ENSMUSP00000038405,ENSMUSP00000043849,ENSMUSP00000052559,ENSMUSP00000057989,ENSMUSP00000088837,ENSMUSP00000114076	Bdnf,Cited2,Ctnnb1,Dlx5,Flt1,Igf2,Insr,Lrp6,Nrp1,Sirt1,Taok1,Tgfb2,Zeb2
GO.0031400	negative regulation of protein modification process	9	0.000236	ENSMUSP00000007130,ENSMUSP00000020257,ENSMUSP00000028600,ENSMUSP00000032322,ENSMUSP00000043849,ENSMUSP00000049764,ENSMUSP00000054270,ENSMUSP00000080278,ENSMUSP00000088451	Akt1s1,Ash1l,Ctnnb1,Hipk3,Jun,Lrp6,Mtf2,Sirt1,Tgfb2
GO.0045860	positive regulation of protein kinase activity	8	0.000237	ENSMUSP00000017435,ENSMUSP00000020257,ENSMUSP00000028229,ENSMUSP00000031653,ENSMUSP00000043849,ENSMUSP00000049296,ENSMUSP00000088837,ENSMUSP00000114076	Flt1,Igf2,Insr,Pkd1,Sirt1,Taok1,Tgfb2,Zeb2
GO.1901701	cellular response to oxygen-containing compound	10	0.000248	ENSMUSP00000004990,ENSMUSP00000007130,ENSMUSP00000020257,ENSMUSP00000025081,ENSMUSP00000028071,ENSMUSP00000032322,ENSMUSP00000058629,ENSMUSP00000088837,ENSMUSP00000099585,ENSMUSP00000114076	Bmi1,Ctnnb1,Fzd1,Igf2,Insr,Lrp6,Mapk14,Sirt1,Trpv1,Zeb1
GO.0045597	positive regulation of cell differentiation	11	0.000253	ENSMUSP00000004990,ENSMUSP00000007130,ENSMUSP00000021091,ENSMUSP00000025081,ENSMUSP00000026917,ENSMUSP00000028071,ENSMUSP00000028229,ENSMUSP00000031653,ENSMUSP00000043849,ENSMUSP00000057989,ENSMUSP00000075992	Bdnf,Bmi1,Ctnnb1,Flt1,Ikzf1,Mapk14,Nrp1,Pafah1b1,Tgfb2,Zeb1,Zeb2
GO.0044237	cellular metabolic process	34	0.000265	ENSMUSP00000004990,ENSMUSP00000005406,ENSMUSP00000007130,ENSMUSP00000017435,ENSMUSP00000017692,ENSMUSP00000017832,ENSMUSP00000020257,ENSMUSP00000025081,ENSMUSP00000026917,ENSMUSP00000028071,ENSMUSP00000028229,ENSMUSP00000028600,ENSMUSP00000028815,ENSMUSP00000030263,ENSMUSP00000031653,ENSMUSP00000033642,ENSMUSP00000034973,ENSMUSP00000035583,ENSMUSP00000036035,ENSMUSP00000036952,ENSMUSP00000038405,…	App,Ash1l,Bmi1,Cited2,Ctnnb1,Dcx,Dlx5,Flt1,Foxn3,Foxq1,Hipk3,Hnf4g,Ikzf1,Ikzf5,Insr,Jun,Kalrn,Mapk14,Mgat3,Mtap2,Nrp1,Pkd1,Ptpn21,Sirt1,Slc23a2,Smad3,Smurf2,St3gal3,Suz12,Taok1,Tgfb2,Whsc1,Zeb1,Zeb2
GO.0048585	negative regulation of response to stimulus	13	0.000267	ENSMUSP00000004990,ENSMUSP00000007130,ENSMUSP00000020257,ENSMUSP00000026917,ENSMUSP00000028071,ENSMUSP00000028600,ENSMUSP00000032322,ENSMUSP00000043849,ENSMUSP00000049764,ENSMUSP00000058629,ENSMUSP00000084039,ENSMUSP00000088451,ENSMUSP00000090177	Akt1s1,Ash1l,Bicd1,Bmi1,Ctnnb1,Fzd1,Hipk3,Lrp6,Mapk14,Nrp1,Sirt1,Smurf2,Tgfb2
GO.0043410	positive regulation of MAPK cascade	8	0.000269	ENSMUSP00000007130,ENSMUSP00000017435,ENSMUSP00000026917,ENSMUSP00000028229,ENSMUSP00000031653,ENSMUSP00000043849,ENSMUSP00000088837,ENSMUSP00000114076	Ctnnb1,Flt1,Igf2,Insr,Nrp1,Taok1,Tgfb2,Zeb2
GO.0010721	negative regulation of cell development	7	0.000274	ENSMUSP00000005406,ENSMUSP00000007130,ENSMUSP00000026917,ENSMUSP00000057989,ENSMUSP00000080808,ENSMUSP00000099585,ENSMUSP00000099907	App,Bdnf,Ctnnb1,Fat3,Nrp1,Rtn4,Trpv1
GO.0010464	regulation of mesenchymal cell proliferation	4	0.00028	ENSMUSP00000007130,ENSMUSP00000025081,ENSMUSP00000032322,ENSMUSP00000038514	Ctnnb1,Irs2,Lrp6,Zeb1
GO.0035239	tube morphogenesis	8	0.000282	ENSMUSP00000007130,ENSMUSP00000025081,ENSMUSP00000026917,ENSMUSP00000028229,ENSMUSP00000031653,ENSMUSP00000032322,ENSMUSP00000038405,ENSMUSP00000058629	Cited2,Ctnnb1,Flt1,Fzd1,Lrp6,Nrp1,Zeb1,Zeb2
GO.0021915	neural tube development	6	0.000285	ENSMUSP00000028071,ENSMUSP00000028229,ENSMUSP00000032322,ENSMUSP00000038405,ENSMUSP00000049296,ENSMUSP00000058629	Bmi1,Cited2,Fzd1,Lrp6,Pkd1,Zeb2
GO.0016070	RNA metabolic process	20	0.000303	ENSMUSP00000004990,ENSMUSP00000005406,ENSMUSP00000007130,ENSMUSP00000017692,ENSMUSP00000017832,ENSMUSP00000020257,ENSMUSP00000025081,ENSMUSP00000028071,ENSMUSP00000028229,ENSMUSP00000028600,ENSMUSP00000034973,ENSMUSP00000035583,ENSMUSP00000036035,ENSMUSP00000036952,ENSMUSP00000038405,ENSMUSP00000052559,ENSMUSP00000054270,ENSMUSP00000067205,ENSMUSP00000075992,ENSMUSP00000088451	App,Ash1l,Bmi1,Cited2,Ctnnb1,Dlx5,Foxn3,Foxq1,Hipk3,Hnf4g,Ikzf1,Ikzf5,Jun,Mapk14,Sirt1,Smad3,Suz12,Whsc1,Zeb1,Zeb2
GO.0002682	regulation of immune system process	12	0.000332	ENSMUSP00000004990,ENSMUSP00000007130,ENSMUSP00000020257,ENSMUSP00000025081,ENSMUSP00000028071,ENSMUSP00000031653,ENSMUSP00000038514,ENSMUSP00000043849,ENSMUSP00000054270,ENSMUSP00000067205,ENSMUSP00000075992,ENSMUSP00000114076	Bmi1,Ctnnb1,Flt1,Igf2,Ikzf1,Irs2,Jun,Mapk14,Sirt1,Tgfb2,Whsc1,Zeb1
GO.0003281	ventricular septum development	4	0.000332	ENSMUSP00000038405,ENSMUSP00000043849,ENSMUSP00000058629,ENSMUSP00000067205	Cited2,Fzd1,Tgfb2,Whsc1
GO.0007346	regulation of mitotic cell cycle	8	0.000339	ENSMUSP00000005406,ENSMUSP00000007130,ENSMUSP00000017435,ENSMUSP00000020257,ENSMUSP00000036035,ENSMUSP00000049296,ENSMUSP00000088837,ENSMUSP00000114076	App,Ctnnb1,Foxn3,Igf2,Insr,Pkd1,Sirt1,Taok1
GO.0045725	positive regulation of glycogen biosynthetic process	3	0.000365	ENSMUSP00000038514,ENSMUSP00000088837,ENSMUSP00000114076	Igf2,Insr,Irs2
GO.0010647	positive regulation of cell communication	14	0.000384	ENSMUSP00000007130,ENSMUSP00000017435,ENSMUSP00000020257,ENSMUSP00000026917,ENSMUSP00000028229,ENSMUSP00000031653,ENSMUSP00000032322,ENSMUSP00000038405,ENSMUSP00000038514,ENSMUSP00000043849,ENSMUSP00000052559,ENSMUSP00000057989,ENSMUSP00000088837,ENSMUSP00000114076	Bdnf,Cited2,Ctnnb1,Dlx5,Flt1,Igf2,Insr,Irs2,Lrp6,Nrp1,Sirt1,Taok1,Tgfb2,Zeb2
GO.0016049	cell growth	5	0.000384	ENSMUSP00000005406,ENSMUSP00000026917,ENSMUSP00000033642,ENSMUSP00000043849,ENSMUSP00000057989	App,Bdnf,Dcx,Nrp1,Tgfb2
GO.0061324	canonical Wnt signaling pathway involved in positive regulation of cardiac outflow tract cell proliferation	2	0.000386	ENSMUSP00000007130,ENSMUSP00000032322	Ctnnb1,Lrp6
GO.0003231	cardiac ventricle development	5	0.000419	ENSMUSP00000007130,ENSMUSP00000038405,ENSMUSP00000043849,ENSMUSP00000058629,ENSMUSP00000067205	Cited2,Ctnnb1,Fzd1,Tgfb2,Whsc1
GO.0032879	regulation of localization	17	0.000423	ENSMUSP00000004990,ENSMUSP00000007130,ENSMUSP00000020257,ENSMUSP00000024755,ENSMUSP00000026917,ENSMUSP00000031653,ENSMUSP00000038405,ENSMUSP00000038514,ENSMUSP00000043849,ENSMUSP00000049296,ENSMUSP00000058629,ENSMUSP00000067205,ENSMUSP00000084039,ENSMUSP00000088837,ENSMUSP00000090177,ENSMUSP00000099585,ENSMUSP00000099907	Bicd1,Cited2,Clic5,Ctnnb1,Flt1,Fzd1,Insr,Irs2,Mapk14,Nrp1,Pkd1,Rtn4,Sirt1,Smurf2,Tgfb2,Trpv1,Whsc1
GO.0021795	cerebral cortex cell migration	4	0.000451	ENSMUSP00000007130,ENSMUSP00000026917,ENSMUSP00000032322,ENSMUSP00000099907	Ctnnb1,Lrp6,Nrp1,Rtn4
GO.0060560	developmental growth involved in morphogenesis	5	0.000454	ENSMUSP00000005406,ENSMUSP00000026917,ENSMUSP00000032322,ENSMUSP00000033642,ENSMUSP00000057989	App,Bdnf,Dcx,Lrp6,Nrp1
GO.0042981	regulation of apoptotic process	13	0.000461	ENSMUSP00000007130,ENSMUSP00000017435,ENSMUSP00000020257,ENSMUSP00000026917,ENSMUSP00000028071,ENSMUSP00000028600,ENSMUSP00000032322,ENSMUSP00000038405,ENSMUSP00000038514,ENSMUSP00000043849,ENSMUSP00000049764,ENSMUSP00000057989,ENSMUSP00000099585	Akt1s1,Bdnf,Bmi1,Cited2,Ctnnb1,Hipk3,Irs2,Lrp6,Nrp1,Sirt1,Taok1,Tgfb2,Trpv1
GO.0048839	inner ear development	6	0.00047	ENSMUSP00000021091,ENSMUSP00000024755,ENSMUSP00000025081,ENSMUSP00000026917,ENSMUSP00000052559,ENSMUSP00000057989	Bdnf,Clic5,Dlx5,Nrp1,Pafah1b1,Zeb1
GO.0072091	regulation of stem cell proliferation	5	0.00047	ENSMUSP00000007130,ENSMUSP00000025081,ENSMUSP00000032322,ENSMUSP00000038514,ENSMUSP00000057989	Bdnf,Ctnnb1,Irs2,Lrp6,Zeb1
GO.0035051	cardiocyte differentiation	5	0.000514	ENSMUSP00000007130,ENSMUSP00000032322,ENSMUSP00000038405,ENSMUSP00000043849,ENSMUSP00000099671	Cited2,Ctnnb1,Lrp6,Myh10,Tgfb2
GO.0090092	regulation of transmembrane receptor protein serine/threonine kinase signaling pathway	6	0.000525	ENSMUSP00000020257,ENSMUSP00000025081,ENSMUSP00000038405,ENSMUSP00000043849,ENSMUSP00000058629,ENSMUSP00000090177	Cited2,Fzd1,Sirt1,Smurf2,Tgfb2,Zeb1
GO.0045995	regulation of embryonic development	5	0.000532	ENSMUSP00000007130,ENSMUSP00000021091,ENSMUSP00000032322,ENSMUSP00000058629,ENSMUSP00000088837	Ctnnb1,Fzd1,Insr,Lrp6,Pafah1b1
GO.0043434	response to peptide hormone	7	0.000542	ENSMUSP00000020257,ENSMUSP00000038514,ENSMUSP00000049095,ENSMUSP00000058629,ENSMUSP00000088837,ENSMUSP00000099585,ENSMUSP00000114076	Fzd1,Igf2,Ins1,Insr,Irs2,Sirt1,Trpv1
GO.0035272	exocrine system development	4	0.000552	ENSMUSP00000026917,ENSMUSP00000043849,ENSMUSP00000088837,ENSMUSP00000114076	Igf2,Insr,Nrp1,Tgfb2
GO.0090304	nucleic acid metabolic process	21	0.000566	ENSMUSP00000004990,ENSMUSP00000005406,ENSMUSP00000007130,ENSMUSP00000017435,ENSMUSP00000017692,ENSMUSP00000017832,ENSMUSP00000020257,ENSMUSP00000025081,ENSMUSP00000028071,ENSMUSP00000028229,ENSMUSP00000028600,ENSMUSP00000034973,ENSMUSP00000035583,ENSMUSP00000036035,ENSMUSP00000036952,ENSMUSP00000038405,ENSMUSP00000052559,ENSMUSP00000054270,ENSMUSP00000067205,ENSMUSP00000075992,ENSMUSP00000088451	App,Ash1l,Bmi1,Cited2,Ctnnb1,Dlx5,Foxn3,Foxq1,Hipk3,Hnf4g,Ikzf1,Ikzf5,Jun,Mapk14,Sirt1,Smad3,Suz12,Taok1,Whsc1,Zeb1,Zeb2
GO.0071560	cellular response to transforming growth factor beta stimulus	5	0.000571	ENSMUSP00000034973,ENSMUSP00000038405,ENSMUSP00000043849,ENSMUSP00000054270,ENSMUSP00000090177	Cited2,Jun,Smad3,Smurf2,Tgfb2
GO.0048588	developmental cell growth	4	0.00059	ENSMUSP00000005406,ENSMUSP00000026917,ENSMUSP00000033642,ENSMUSP00000057989	App,Bdnf,Dcx,Nrp1
GO.0003206	cardiac chamber morphogenesis	5	0.000615	ENSMUSP00000007130,ENSMUSP00000038405,ENSMUSP00000043849,ENSMUSP00000058629,ENSMUSP00000067205	Cited2,Ctnnb1,Fzd1,Tgfb2,Whsc1
GO.0061061	muscle structure development	8	0.000615	ENSMUSP00000004990,ENSMUSP00000007130,ENSMUSP00000020257,ENSMUSP00000038405,ENSMUSP00000052020,ENSMUSP00000058629,ENSMUSP00000099671,ENSMUSP00000114076	Cited2,Ctnnb1,Flnb,Fzd1,Igf2,Mapk14,Myh10,Sirt1
GO.0060788	ectodermal placode formation	3	0.000727	ENSMUSP00000007130,ENSMUSP00000026917,ENSMUSP00000032322	Ctnnb1,Lrp6,Nrp1
GO.0071696	ectodermal placode development	3	0.000727	ENSMUSP00000007130,ENSMUSP00000026917,ENSMUSP00000032322	Ctnnb1,Lrp6,Nrp1
GO.0071697	ectodermal placode morphogenesis	3	0.000727	ENSMUSP00000007130,ENSMUSP00000026917,ENSMUSP00000032322	Ctnnb1,Lrp6,Nrp1
GO.0050768	negative regulation of neurogenesis	6	0.000734	ENSMUSP00000005406,ENSMUSP00000007130,ENSMUSP00000026917,ENSMUSP00000057989,ENSMUSP00000080808,ENSMUSP00000099907	App,Bdnf,Ctnnb1,Fat3,Nrp1,Rtn4
GO.0022604	regulation of cell morphogenesis	8	0.000743	ENSMUSP00000007130,ENSMUSP00000021091,ENSMUSP00000022871,ENSMUSP00000026917,ENSMUSP00000043849,ENSMUSP00000063714,ENSMUSP00000099671,ENSMUSP00000099907	Arhgdia,Ctnnb1,Myh10,Nrp1,Pafah1b1,Rtn4,Sdc2,Tgfb2
GO.0051249	regulation of lymphocyte activation	7	0.000752	ENSMUSP00000007130,ENSMUSP00000025081,ENSMUSP00000028071,ENSMUSP00000038514,ENSMUSP00000067205,ENSMUSP00000075992,ENSMUSP00000114076	Bmi1,Ctnnb1,Igf2,Ikzf1,Irs2,Whsc1,Zeb1
GO.0043066	negative regulation of apoptotic process	10	0.000765	ENSMUSP00000007130,ENSMUSP00000020257,ENSMUSP00000026917,ENSMUSP00000028071,ENSMUSP00000028600,ENSMUSP00000032322,ENSMUSP00000038405,ENSMUSP00000038514,ENSMUSP00000054270,ENSMUSP00000057989	Bdnf,Bmi1,Cited2,Ctnnb1,Hipk3,Irs2,Jun,Lrp6,Nrp1,Sirt1
GO.1903706	regulation of hemopoiesis	7	0.000796	ENSMUSP00000004990,ENSMUSP00000007130,ENSMUSP00000025081,ENSMUSP00000028071,ENSMUSP00000031653,ENSMUSP00000054270,ENSMUSP00000075992	Bmi1,Ctnnb1,Flt1,Ikzf1,Jun,Mapk14,Zeb1
GO.0050767	regulation of neurogenesis	9	0.000882	ENSMUSP00000005406,ENSMUSP00000007130,ENSMUSP00000021091,ENSMUSP00000022871,ENSMUSP00000025081,ENSMUSP00000026917,ENSMUSP00000057989,ENSMUSP00000080808,ENSMUSP00000099907	App,Bdnf,Ctnnb1,Fat3,Nrp1,Pafah1b1,Rtn4,Sdc2,Zeb1
GO.0043583	ear development	6	0.00089	ENSMUSP00000021091,ENSMUSP00000024755,ENSMUSP00000025081,ENSMUSP00000026917,ENSMUSP00000052559,ENSMUSP00000057989	Bdnf,Clic5,Dlx5,Nrp1,Pafah1b1,Zeb1
GO.0042127	regulation of cell proliferation	13	0.000895	ENSMUSP00000004990,ENSMUSP00000007130,ENSMUSP00000017692,ENSMUSP00000020257,ENSMUSP00000025081,ENSMUSP00000028071,ENSMUSP00000032322,ENSMUSP00000038514,ENSMUSP00000043849,ENSMUSP00000052559,ENSMUSP00000057989,ENSMUSP00000088837,ENSMUSP00000114076	Bdnf,Bmi1,Ctnnb1,Dlx5,Igf2,Insr,Irs2,Lrp6,Mapk14,Sirt1,Suz12,Tgfb2,Zeb1
GO.0016568	chromatin modification	8	0.00095	ENSMUSP00000007130,ENSMUSP00000017692,ENSMUSP00000020257,ENSMUSP00000028071,ENSMUSP00000067205,ENSMUSP00000075992,ENSMUSP00000080278,ENSMUSP00000088451	Ash1l,Bmi1,Ctnnb1,Ikzf1,Mtf2,Sirt1,Suz12,Whsc1
GO.0044249	cellular biosynthetic process	22	0.00095	ENSMUSP00000004990,ENSMUSP00000007130,ENSMUSP00000017692,ENSMUSP00000017832,ENSMUSP00000020257,ENSMUSP00000025081,ENSMUSP00000028071,ENSMUSP00000028229,ENSMUSP00000028600,ENSMUSP00000030263,ENSMUSP00000034973,ENSMUSP00000035583,ENSMUSP00000036035,ENSMUSP00000036952,ENSMUSP00000038405,ENSMUSP00000043077,ENSMUSP00000043849,ENSMUSP00000052559,ENSMUSP00000054270,ENSMUSP00000067205,ENSMUSP00000075992,…	Ash1l,Bmi1,Cited2,Ctnnb1,Dlx5,Foxn3,Foxq1,Hipk3,Hnf4g,Ikzf1,Ikzf5,Jun,Mapk14,Mgat3,Sirt1,Smad3,St3gal3,Suz12,Tgfb2,Whsc1,Zeb1,Zeb2
GO.0003151	outflow tract morphogenesis	4	0.000967	ENSMUSP00000038405,ENSMUSP00000043849,ENSMUSP00000054270,ENSMUSP00000058629	Cited2,Fzd1,Jun,Tgfb2
GO.0014033	neural crest cell differentiation	4	0.000967	ENSMUSP00000026917,ENSMUSP00000028229,ENSMUSP00000032322,ENSMUSP00000038405	Cited2,Lrp6,Nrp1,Zeb2
GO.0051054	positive regulation of DNA metabolic process	5	0.00098	ENSMUSP00000007130,ENSMUSP00000020257,ENSMUSP00000054270,ENSMUSP00000067205,ENSMUSP00000088837	Ctnnb1,Insr,Jun,Sirt1,Whsc1
GO.0071417	cellular response to organonitrogen compound	7	0.00099	ENSMUSP00000007130,ENSMUSP00000025081,ENSMUSP00000038514,ENSMUSP00000058629,ENSMUSP00000088837,ENSMUSP00000099585,ENSMUSP00000114076	Ctnnb1,Fzd1,Igf2,Insr,Irs2,Trpv1,Zeb1
GO.0060562	epithelial tube morphogenesis	7	0.00102	ENSMUSP00000007130,ENSMUSP00000026917,ENSMUSP00000028229,ENSMUSP00000031653,ENSMUSP00000032322,ENSMUSP00000038405,ENSMUSP00000058629	Cited2,Ctnnb1,Flt1,Fzd1,Lrp6,Nrp1,Zeb2
GO.0001502	cartilage condensation	3	0.00107	ENSMUSP00000004990,ENSMUSP00000043849,ENSMUSP00000049296	Mapk14,Pkd1,Tgfb2
GO.0050871	positive regulation of B cell activation	4	0.00107	ENSMUSP00000028071,ENSMUSP00000038514,ENSMUSP00000067205,ENSMUSP00000075992	Bmi1,Ikzf1,Irs2,Whsc1
GO.0071407	cellular response to organic cyclic compound	7	0.00113	ENSMUSP00000007130,ENSMUSP00000017832,ENSMUSP00000028071,ENSMUSP00000032322,ENSMUSP00000058629,ENSMUSP00000063714,ENSMUSP00000099585	Arhgdia,Bmi1,Ctnnb1,Fzd1,Hnf4g,Lrp6,Trpv1
GO.0045936	negative regulation of phosphate metabolic process	8	0.00117	ENSMUSP00000020257,ENSMUSP00000028600,ENSMUSP00000032322,ENSMUSP00000038514,ENSMUSP00000043849,ENSMUSP00000049764,ENSMUSP00000054270,ENSMUSP00000088451	Akt1s1,Ash1l,Hipk3,Irs2,Jun,Lrp6,Sirt1,Tgfb2
GO.0045664	regulation of neuron differentiation	8	0.00118	ENSMUSP00000005406,ENSMUSP00000021091,ENSMUSP00000022871,ENSMUSP00000025081,ENSMUSP00000026917,ENSMUSP00000057989,ENSMUSP00000080808,ENSMUSP00000099907	App,Bdnf,Fat3,Nrp1,Pafah1b1,Rtn4,Sdc2,Zeb1
GO.0071902	positive regulation of protein serine/threonine kinase activity	6	0.0012	ENSMUSP00000020257,ENSMUSP00000028229,ENSMUSP00000031653,ENSMUSP00000049296,ENSMUSP00000088837,ENSMUSP00000114076	Flt1,Igf2,Insr,Pkd1,Sirt1,Zeb2
GO.0001838	embryonic epithelial tube formation	5	0.00121	ENSMUSP00000007130,ENSMUSP00000028229,ENSMUSP00000032322,ENSMUSP00000038405,ENSMUSP00000058629	Cited2,Ctnnb1,Fzd1,Lrp6,Zeb2
GO.0048103	somatic stem cell division	3	0.00121	ENSMUSP00000028071,ENSMUSP00000032322,ENSMUSP00000043849	Bmi1,Lrp6,Tgfb2
GO.1901576	organic substance biosynthetic process	22	0.00121	ENSMUSP00000004990,ENSMUSP00000007130,ENSMUSP00000017692,ENSMUSP00000017832,ENSMUSP00000020257,ENSMUSP00000025081,ENSMUSP00000028071,ENSMUSP00000028229,ENSMUSP00000028600,ENSMUSP00000030263,ENSMUSP00000034973,ENSMUSP00000035583,ENSMUSP00000036035,ENSMUSP00000036952,ENSMUSP00000038405,ENSMUSP00000043077,ENSMUSP00000043849,ENSMUSP00000052559,ENSMUSP00000054270,ENSMUSP00000067205,ENSMUSP00000075992,…	Ash1l,Bmi1,Cited2,Ctnnb1,Dlx5,Foxn3,Foxq1,Hipk3,Hnf4g,Ikzf1,Ikzf5,Jun,Mapk14,Mgat3,Sirt1,Smad3,St3gal3,Suz12,Tgfb2,Whsc1,Zeb1,Zeb2
GO.1901214	regulation of neuron death	6	0.00123	ENSMUSP00000007130,ENSMUSP00000020257,ENSMUSP00000026917,ENSMUSP00000043849,ENSMUSP00000049764,ENSMUSP00000057989	Akt1s1,Bdnf,Ctnnb1,Nrp1,Sirt1,Tgfb2
GO.0010467	gene expression	20	0.00126	ENSMUSP00000004990,ENSMUSP00000005406,ENSMUSP00000007130,ENSMUSP00000017692,ENSMUSP00000017832,ENSMUSP00000020257,ENSMUSP00000025081,ENSMUSP00000028071,ENSMUSP00000028229,ENSMUSP00000028600,ENSMUSP00000035583,ENSMUSP00000036035,ENSMUSP00000036952,ENSMUSP00000038405,ENSMUSP00000052559,ENSMUSP00000054270,ENSMUSP00000067205,ENSMUSP00000075992,ENSMUSP00000088451,ENSMUSP00000109650	App,Ash1l,Bmi1,Cited2,Ctnnb1,Dlx5,Foxn3,Foxq1,Hipk3,Hnf4g,Ikzf1,Ikzf5,Jun,Mapk14,Mtap2,Sirt1,Suz12,Whsc1,Zeb1,Zeb2
GO.0021537	telencephalon development	6	0.00126	ENSMUSP00000007130,ENSMUSP00000026917,ENSMUSP00000028229,ENSMUSP00000032322,ENSMUSP00000099671,ENSMUSP00000099907	Ctnnb1,Lrp6,Myh10,Nrp1,Rtn4,Zeb2
GO.0003002	regionalization	7	0.00127	ENSMUSP00000007130,ENSMUSP00000026917,ENSMUSP00000028071,ENSMUSP00000028229,ENSMUSP00000032322,ENSMUSP00000038405,ENSMUSP00000080278	Bmi1,Cited2,Ctnnb1,Lrp6,Mtf2,Nrp1,Zeb2
GO.0048010	vascular endothelial growth factor receptor signaling pathway	3	0.00135	ENSMUSP00000004990,ENSMUSP00000026917,ENSMUSP00000031653	Flt1,Mapk14,Nrp1
GO.0048584	positive regulation of response to stimulus	14	0.00137	ENSMUSP00000007130,ENSMUSP00000017435,ENSMUSP00000020257,ENSMUSP00000026917,ENSMUSP00000028229,ENSMUSP00000031653,ENSMUSP00000032322,ENSMUSP00000038405,ENSMUSP00000043849,ENSMUSP00000052559,ENSMUSP00000057989,ENSMUSP00000067205,ENSMUSP00000088837,ENSMUSP00000114076	Bdnf,Cited2,Ctnnb1,Dlx5,Flt1,Igf2,Insr,Lrp6,Nrp1,Sirt1,Taok1,Tgfb2,Whsc1,Zeb2
GO.0040012	regulation of locomotion	9	0.00142	ENSMUSP00000026917,ENSMUSP00000031653,ENSMUSP00000038405,ENSMUSP00000038514,ENSMUSP00000043849,ENSMUSP00000063714,ENSMUSP00000088837,ENSMUSP00000090177,ENSMUSP00000099907	Arhgdia,Cited2,Flt1,Insr,Irs2,Nrp1,Rtn4,Smurf2,Tgfb2
GO.0051270	regulation of cellular component movement	9	0.00146	ENSMUSP00000026917,ENSMUSP00000031653,ENSMUSP00000038405,ENSMUSP00000038514,ENSMUSP00000043849,ENSMUSP00000063714,ENSMUSP00000088837,ENSMUSP00000090177,ENSMUSP00000099907	Arhgdia,Cited2,Flt1,Insr,Irs2,Nrp1,Rtn4,Smurf2,Tgfb2
GO.0060041	retina development in camera-type eye	5	0.00148	ENSMUSP00000026917,ENSMUSP00000032322,ENSMUSP00000075992,ENSMUSP00000080808,ENSMUSP00000099671	Fat3,Ikzf1,Lrp6,Myh10,Nrp1
GO.0007548	sex differentiation	6	0.00149	ENSMUSP00000007130,ENSMUSP00000020257,ENSMUSP00000032322,ENSMUSP00000038405,ENSMUSP00000049296,ENSMUSP00000088837	Cited2,Ctnnb1,Insr,Lrp6,Pkd1,Sirt1
GO.1902531	regulation of intracellular signal transduction	12	0.00152	ENSMUSP00000007130,ENSMUSP00000017435,ENSMUSP00000020257,ENSMUSP00000026917,ENSMUSP00000028229,ENSMUSP00000028600,ENSMUSP00000031653,ENSMUSP00000043849,ENSMUSP00000049764,ENSMUSP00000088451,ENSMUSP00000088837,ENSMUSP00000114076	Akt1s1,Ash1l,Ctnnb1,Flt1,Hipk3,Igf2,Insr,Nrp1,Sirt1,Taok1,Tgfb2,Zeb2
GO.0006725	cellular aromatic compound metabolic process	22	0.00161	ENSMUSP00000004990,ENSMUSP00000005406,ENSMUSP00000007130,ENSMUSP00000017435,ENSMUSP00000017692,ENSMUSP00000017832,ENSMUSP00000020257,ENSMUSP00000025081,ENSMUSP00000028071,ENSMUSP00000028229,ENSMUSP00000028600,ENSMUSP00000034973,ENSMUSP00000035583,ENSMUSP00000036035,ENSMUSP00000036952,ENSMUSP00000038405,ENSMUSP00000043849,ENSMUSP00000052559,ENSMUSP00000054270,ENSMUSP00000067205,ENSMUSP00000075992,…	App,Ash1l,Bmi1,Cited2,Ctnnb1,Dlx5,Foxn3,Foxq1,Hipk3,Hnf4g,Ikzf1,Ikzf5,Jun,Mapk14,Sirt1,Smad3,Suz12,Taok1,Tgfb2,Whsc1,Zeb1,Zeb2
GO.0042326	negative regulation of phosphorylation	7	0.0017	ENSMUSP00000020257,ENSMUSP00000028600,ENSMUSP00000032322,ENSMUSP00000038514,ENSMUSP00000049764,ENSMUSP00000054270,ENSMUSP00000088451	Akt1s1,Ash1l,Hipk3,Irs2,Jun,Lrp6,Sirt1
GO.0043933	macromolecular complex subunit organization	14	0.00171	ENSMUSP00000005406,ENSMUSP00000007130,ENSMUSP00000017692,ENSMUSP00000020257,ENSMUSP00000021091,ENSMUSP00000028071,ENSMUSP00000034973,ENSMUSP00000043849,ENSMUSP00000067205,ENSMUSP00000075992,ENSMUSP00000080278,ENSMUSP00000084039,ENSMUSP00000088451,ENSMUSP00000088837	App,Ash1l,Bicd1,Bmi1,Ctnnb1,Ikzf1,Insr,Mtf2,Pafah1b1,Sirt1,Smad3,Suz12,Tgfb2,Whsc1
GO.0055123	digestive system development	5	0.00176	ENSMUSP00000007130,ENSMUSP00000043849,ENSMUSP00000049296,ENSMUSP00000088837,ENSMUSP00000114076	Ctnnb1,Igf2,Insr,Pkd1,Tgfb2
GO.0008283	cell proliferation	8	0.00178	ENSMUSP00000007130,ENSMUSP00000028229,ENSMUSP00000032322,ENSMUSP00000038405,ENSMUSP00000038514,ENSMUSP00000043849,ENSMUSP00000052559,ENSMUSP00000099671	Cited2,Ctnnb1,Dlx5,Irs2,Lrp6,Myh10,Tgfb2,Zeb2
GO.0032269	negative regulation of cellular protein metabolic process	10	0.00184	ENSMUSP00000005406,ENSMUSP00000007130,ENSMUSP00000020257,ENSMUSP00000028600,ENSMUSP00000032322,ENSMUSP00000043849,ENSMUSP00000049764,ENSMUSP00000054270,ENSMUSP00000080278,ENSMUSP00000088451	Akt1s1,App,Ash1l,Ctnnb1,Hipk3,Jun,Lrp6,Mtf2,Sirt1,Tgfb2
GO.0006935	chemotaxis	7	0.00185	ENSMUSP00000005406,ENSMUSP00000026917,ENSMUSP00000031653,ENSMUSP00000043849,ENSMUSP00000052559,ENSMUSP00000057989,ENSMUSP00000099671	App,Bdnf,Dlx5,Flt1,Myh10,Nrp1,Tgfb2
GO.0035924	cellular response to vascular endothelial growth factor stimulus	3	0.00185	ENSMUSP00000004990,ENSMUSP00000026917,ENSMUSP00000031653	Flt1,Mapk14,Nrp1
GO.0007517	muscle organ development	6	0.00189	ENSMUSP00000004990,ENSMUSP00000007130,ENSMUSP00000020257,ENSMUSP00000038405,ENSMUSP00000052020,ENSMUSP00000058629	Cited2,Ctnnb1,Flnb,Fzd1,Mapk14,Sirt1
GO.0043009	chordate embryonic development	9	0.0019	ENSMUSP00000007130,ENSMUSP00000025081,ENSMUSP00000028071,ENSMUSP00000028229,ENSMUSP00000032322,ENSMUSP00000038405,ENSMUSP00000049296,ENSMUSP00000058629,ENSMUSP00000099671	Bmi1,Cited2,Ctnnb1,Fzd1,Lrp6,Myh10,Pkd1,Zeb1,Zeb2
GO.0051216	cartilage development	5	0.00194	ENSMUSP00000004990,ENSMUSP00000025081,ENSMUSP00000032322,ENSMUSP00000043849,ENSMUSP00000049296	Lrp6,Mapk14,Pkd1,Tgfb2,Zeb1
GO.0048596	embryonic camera-type eye morphogenesis	3	0.00203	ENSMUSP00000025081,ENSMUSP00000032322,ENSMUSP00000038405	Cited2,Lrp6,Zeb1
GO.0048675	axon extension	3	0.00203	ENSMUSP00000026917,ENSMUSP00000033642,ENSMUSP00000057989	Bdnf,Dcx,Nrp1
GO.0048514	blood vessel morphogenesis	7	0.00213	ENSMUSP00000004990,ENSMUSP00000007130,ENSMUSP00000020257,ENSMUSP00000026917,ENSMUSP00000031653,ENSMUSP00000038405,ENSMUSP00000054270	Cited2,Ctnnb1,Flt1,Jun,Mapk14,Nrp1,Sirt1
GO.0021543	pallium development	5	0.00216	ENSMUSP00000007130,ENSMUSP00000026917,ENSMUSP00000028229,ENSMUSP00000032322,ENSMUSP00000099907	Ctnnb1,Lrp6,Nrp1,Rtn4,Zeb2
GO.0048754	branching morphogenesis of an epithelial tube	5	0.00216	ENSMUSP00000007130,ENSMUSP00000026917,ENSMUSP00000031653,ENSMUSP00000032322,ENSMUSP00000049296	Ctnnb1,Flt1,Lrp6,Nrp1,Pkd1
GO.0016331	morphogenesis of embryonic epithelium	5	0.00222	ENSMUSP00000007130,ENSMUSP00000028229,ENSMUSP00000032322,ENSMUSP00000038405,ENSMUSP00000058629	Cited2,Ctnnb1,Fzd1,Lrp6,Zeb2
GO.1901215	negative regulation of neuron death	5	0.00222	ENSMUSP00000007130,ENSMUSP00000020257,ENSMUSP00000026917,ENSMUSP00000054270,ENSMUSP00000057989	Bdnf,Ctnnb1,Jun,Nrp1,Sirt1
GO.0030155	regulation of cell adhesion	8	0.00227	ENSMUSP00000007130,ENSMUSP00000025081,ENSMUSP00000028071,ENSMUSP00000038405,ENSMUSP00000043849,ENSMUSP00000049296,ENSMUSP00000075992,ENSMUSP00000114076	Bmi1,Cited2,Ctnnb1,Igf2,Ikzf1,Pkd1,Tgfb2,Zeb1
GO.0017015	regulation of transforming growth factor beta receptor signaling pathway	4	0.00234	ENSMUSP00000020257,ENSMUSP00000025081,ENSMUSP00000038405,ENSMUSP00000090177	Cited2,Sirt1,Smurf2,Zeb1
GO.0032870	cellular response to hormone stimulus	7	0.00243	ENSMUSP00000017832,ENSMUSP00000028071,ENSMUSP00000038514,ENSMUSP00000054270,ENSMUSP00000058629,ENSMUSP00000088837,ENSMUSP00000114076	Bmi1,Fzd1,Hnf4g,Igf2,Insr,Irs2,Jun
GO.0010769	regulation of cell morphogenesis involved in differentiation	6	0.0026	ENSMUSP00000007130,ENSMUSP00000021091,ENSMUSP00000022871,ENSMUSP00000026917,ENSMUSP00000043849,ENSMUSP00000099907	Ctnnb1,Nrp1,Pafah1b1,Rtn4,Sdc2,Tgfb2
GO.2000027	regulation of organ morphogenesis	5	0.0026	ENSMUSP00000007130,ENSMUSP00000032322,ENSMUSP00000038405,ENSMUSP00000057989,ENSMUSP00000058629	Bdnf,Cited2,Ctnnb1,Fzd1,Lrp6
GO.0048638	regulation of developmental growth	6	0.00268	ENSMUSP00000004990,ENSMUSP00000005406,ENSMUSP00000026917,ENSMUSP00000075992,ENSMUSP00000088837,ENSMUSP00000099907	App,Ikzf1,Insr,Mapk14,Nrp1,Rtn4
GO.0048608	reproductive structure development	7	0.00275	ENSMUSP00000004990,ENSMUSP00000007130,ENSMUSP00000020257,ENSMUSP00000032322,ENSMUSP00000038405,ENSMUSP00000049296,ENSMUSP00000088837	Cited2,Ctnnb1,Insr,Lrp6,Mapk14,Pkd1,Sirt1
GO.0030334	regulation of cell migration	8	0.00288	ENSMUSP00000031653,ENSMUSP00000038405,ENSMUSP00000038514,ENSMUSP00000043849,ENSMUSP00000063714,ENSMUSP00000088837,ENSMUSP00000090177,ENSMUSP00000099907	Arhgdia,Cited2,Flt1,Insr,Irs2,Rtn4,Smurf2,Tgfb2
GO.0061458	reproductive system development	7	0.00288	ENSMUSP00000004990,ENSMUSP00000007130,ENSMUSP00000020257,ENSMUSP00000032322,ENSMUSP00000038405,ENSMUSP00000049296,ENSMUSP00000088837	Cited2,Ctnnb1,Insr,Lrp6,Mapk14,Pkd1,Sirt1
GO.0031069	hair follicle morphogenesis	3	0.00291	ENSMUSP00000007130,ENSMUSP00000036952,ENSMUSP00000043849	Ctnnb1,Foxq1,Tgfb2
GO.1903708	positive regulation of hemopoiesis	5	0.00294	ENSMUSP00000004990,ENSMUSP00000028071,ENSMUSP00000031653,ENSMUSP00000054270,ENSMUSP00000075992	Bmi1,Flt1,Ikzf1,Jun,Mapk14
GO.0033993	response to lipid	9	0.00307	ENSMUSP00000004990,ENSMUSP00000007130,ENSMUSP00000017832,ENSMUSP00000028071,ENSMUSP00000032322,ENSMUSP00000038405,ENSMUSP00000043849,ENSMUSP00000054270,ENSMUSP00000058629	Bmi1,Cited2,Ctnnb1,Fzd1,Hnf4g,Jun,Lrp6,Mapk14,Tgfb2
GO.0014706	striated muscle tissue development	6	0.0031	ENSMUSP00000004990,ENSMUSP00000007130,ENSMUSP00000038405,ENSMUSP00000043849,ENSMUSP00000052020,ENSMUSP00000099671	Cited2,Ctnnb1,Flnb,Mapk14,Myh10,Tgfb2
GO.0040007	growth	7	0.00311	ENSMUSP00000004990,ENSMUSP00000005406,ENSMUSP00000007130,ENSMUSP00000026917,ENSMUSP00000032322,ENSMUSP00000033642,ENSMUSP00000057989	App,Bdnf,Ctnnb1,Dcx,Lrp6,Mapk14,Nrp1
GO.0097306	cellular response to alcohol	4	0.00311	ENSMUSP00000007130,ENSMUSP00000028071,ENSMUSP00000032322,ENSMUSP00000058629	Bmi1,Ctnnb1,Fzd1,Lrp6
GO.1901360	organic cyclic compound metabolic process	22	0.00313	ENSMUSP00000004990,ENSMUSP00000005406,ENSMUSP00000007130,ENSMUSP00000017435,ENSMUSP00000017692,ENSMUSP00000017832,ENSMUSP00000020257,ENSMUSP00000025081,ENSMUSP00000028071,ENSMUSP00000028229,ENSMUSP00000028600,ENSMUSP00000034973,ENSMUSP00000035583,ENSMUSP00000036035,ENSMUSP00000036952,ENSMUSP00000038405,ENSMUSP00000043849,ENSMUSP00000052559,ENSMUSP00000054270,ENSMUSP00000067205,ENSMUSP00000075992,…	App,Ash1l,Bmi1,Cited2,Ctnnb1,Dlx5,Foxn3,Foxq1,Hipk3,Hnf4g,Ikzf1,Ikzf5,Jun,Mapk14,Sirt1,Smad3,Suz12,Taok1,Tgfb2,Whsc1,Zeb1,Zeb2
GO.0051716	cellular response to stimulus	24	0.00314	ENSMUSP00000004990,ENSMUSP00000005406,ENSMUSP00000007130,ENSMUSP00000017435,ENSMUSP00000017832,ENSMUSP00000020257,ENSMUSP00000025081,ENSMUSP00000026917,ENSMUSP00000028071,ENSMUSP00000031653,ENSMUSP00000032322,ENSMUSP00000033642,ENSMUSP00000034973,ENSMUSP00000036035,ENSMUSP00000038405,ENSMUSP00000043849,ENSMUSP00000049296,ENSMUSP00000052559,ENSMUSP00000057989,ENSMUSP00000088837,ENSMUSP00000090177,…	App,Bdnf,Bmi1,Cited2,Ctnnb1,Dcx,Dlx5,Flt1,Foxn3,Hnf4g,Igf2,Insr,Lrp6,Mapk14,Mtap2,Nrp1,Pkd1,Plxnc1,Sirt1,Smad3,Smurf2,Taok1,Tgfb2,Zeb1
GO.0040008	regulation of growth	8	0.00338	ENSMUSP00000004990,ENSMUSP00000005406,ENSMUSP00000020257,ENSMUSP00000026917,ENSMUSP00000043849,ENSMUSP00000075992,ENSMUSP00000088837,ENSMUSP00000099907	App,Ikzf1,Insr,Mapk14,Nrp1,Rtn4,Sirt1,Tgfb2
GO.0046326	positive regulation of glucose import	3	0.0034	ENSMUSP00000004990,ENSMUSP00000038514,ENSMUSP00000088837	Insr,Irs2,Mapk14
GO.2000243	positive regulation of reproductive process	3	0.0034	ENSMUSP00000007130,ENSMUSP00000038405,ENSMUSP00000090177	Cited2,Ctnnb1,Smurf2
GO.1901700	response to oxygen-containing compound	11	0.00349	ENSMUSP00000007130,ENSMUSP00000020257,ENSMUSP00000025081,ENSMUSP00000028071,ENSMUSP00000032322,ENSMUSP00000038514,ENSMUSP00000043849,ENSMUSP00000049095,ENSMUSP00000058629,ENSMUSP00000088837,ENSMUSP00000114076	Bmi1,Ctnnb1,Fzd1,Igf2,Ins1,Insr,Irs2,Lrp6,Sirt1,Tgfb2,Zeb1
GO.0035282	segmentation	4	0.0036	ENSMUSP00000026917,ENSMUSP00000028229,ENSMUSP00000032322,ENSMUSP00000080278	Lrp6,Mtf2,Nrp1,Zeb2
GO.0008347	glial cell migration	3	0.00367	ENSMUSP00000007130,ENSMUSP00000043849,ENSMUSP00000099907	Ctnnb1,Rtn4,Tgfb2
GO.0060325	face morphogenesis	3	0.00367	ENSMUSP00000032322,ENSMUSP00000043849,ENSMUSP00000052559	Dlx5,Lrp6,Tgfb2
GO.1902533	positive regulation of intracellular signal transduction	9	0.00367	ENSMUSP00000007130,ENSMUSP00000017435,ENSMUSP00000020257,ENSMUSP00000026917,ENSMUSP00000028229,ENSMUSP00000031653,ENSMUSP00000043849,ENSMUSP00000088837,ENSMUSP00000114076	Ctnnb1,Flt1,Igf2,Insr,Nrp1,Sirt1,Taok1,Tgfb2,Zeb2
GO.0003149	membranous septum morphogenesis	2	0.0037	ENSMUSP00000058629,ENSMUSP00000067205	Fzd1,Whsc1
GO.0060982	coronary artery morphogenesis	2	0.0037	ENSMUSP00000007130,ENSMUSP00000026917	Ctnnb1,Nrp1
GO.0001525	angiogenesis	6	0.00374	ENSMUSP00000004990,ENSMUSP00000007130,ENSMUSP00000020257,ENSMUSP00000026917,ENSMUSP00000031653,ENSMUSP00000054270	Ctnnb1,Flt1,Jun,Mapk14,Nrp1,Sirt1
GO.0001843	neural tube closure	4	0.00399	ENSMUSP00000028229,ENSMUSP00000032322,ENSMUSP00000038405,ENSMUSP00000058629	Cited2,Fzd1,Lrp6,Zeb2
GO.0009612	response to mechanical stimulus	5	0.00403	ENSMUSP00000004990,ENSMUSP00000038405,ENSMUSP00000049296,ENSMUSP00000054270,ENSMUSP00000063714	Arhgdia,Cited2,Jun,Mapk14,Pkd1
GO.0002053	positive regulation of mesenchymal cell proliferation	3	0.00423	ENSMUSP00000007130,ENSMUSP00000032322,ENSMUSP00000038514	Ctnnb1,Irs2,Lrp6
GO.0048730	epidermis morphogenesis	3	0.00423	ENSMUSP00000007130,ENSMUSP00000036952,ENSMUSP00000043849	Ctnnb1,Foxq1,Tgfb2
GO.0022407	regulation of cell-cell adhesion	6	0.0045	ENSMUSP00000007130,ENSMUSP00000025081,ENSMUSP00000028071,ENSMUSP00000038405,ENSMUSP00000075992,ENSMUSP00000114076	Bmi1,Cited2,Ctnnb1,Igf2,Ikzf1,Zeb1
GO.0002573	myeloid leukocyte differentiation	4	0.00458	ENSMUSP00000004990,ENSMUSP00000007130,ENSMUSP00000038405,ENSMUSP00000054270	Cited2,Ctnnb1,Jun,Mapk14
GO.2000241	regulation of reproductive process	4	0.00458	ENSMUSP00000007130,ENSMUSP00000038405,ENSMUSP00000088837,ENSMUSP00000090177	Cited2,Ctnnb1,Insr,Smurf2
GO.0022402	cell cycle process	9	0.00465	ENSMUSP00000004990,ENSMUSP00000007130,ENSMUSP00000017435,ENSMUSP00000021091,ENSMUSP00000036035,ENSMUSP00000043849,ENSMUSP00000049296,ENSMUSP00000099671,ENSMUSP00000117847	Cdca2,Ctnnb1,Foxn3,Mapk14,Myh10,Pafah1b1,Pkd1,Taok1,Tgfb2
GO.0010906	regulation of glucose metabolic process	4	0.00473	ENSMUSP00000020257,ENSMUSP00000038514,ENSMUSP00000088837,ENSMUSP00000114076	Igf2,Insr,Irs2,Sirt1
GO.0014020	primary neural tube formation	4	0.00473	ENSMUSP00000028229,ENSMUSP00000032322,ENSMUSP00000038405,ENSMUSP00000058629	Cited2,Fzd1,Lrp6,Zeb2
GO.0008150	biological_process	44	0.00474	ENSMUSP00000004990,ENSMUSP00000007130,ENSMUSP00000014922,ENSMUSP00000017435,ENSMUSP00000017692,ENSMUSP00000020257,ENSMUSP00000020707,ENSMUSP00000021091,ENSMUSP00000022871,ENSMUSP00000024755,ENSMUSP00000025081,ENSMUSP00000026917,ENSMUSP00000028229,ENSMUSP00000028600,ENSMUSP00000030263,ENSMUSP00000031653,ENSMUSP00000032322,ENSMUSP00000034973,ENSMUSP00000035583,ENSMUSP00000036035,ENSMUSP00000036952,…	Ash1l,Bdnf,Bicd1,Cdca2,Cited2,Clic5,Ctnnb1,Dlx5,Fhod1,Flnb,Flt1,Foxn3,Foxq1,Gabra1,Hipk3,Igf2,Ikzf1,Ikzf5,Insr,Irs2,Lrp6,Mapk14,Mgat3,Mtap2,Mtf2,Myh10,Nrp1,Pafah1b1,Phc3,Pkd1,Plxnc1,Ptpn21,Rtn4,Sdc2,Sirt1,Smad3,Smurf2,St3gal3,Suz12,Taok1,Tgfb2,Whsc1,Zeb1,Zeb2
GO.0006807	nitrogen compound metabolic process	23	0.00479	ENSMUSP00000004990,ENSMUSP00000005406,ENSMUSP00000007130,ENSMUSP00000017435,ENSMUSP00000017692,ENSMUSP00000017832,ENSMUSP00000020257,ENSMUSP00000025081,ENSMUSP00000028071,ENSMUSP00000028229,ENSMUSP00000028600,ENSMUSP00000034973,ENSMUSP00000035583,ENSMUSP00000036035,ENSMUSP00000036952,ENSMUSP00000038405,ENSMUSP00000043849,ENSMUSP00000049296,ENSMUSP00000052559,ENSMUSP00000054270,ENSMUSP00000067205,…	App,Ash1l,Bmi1,Cited2,Ctnnb1,Dlx5,Foxn3,Foxq1,Hipk3,Hnf4g,Ikzf1,Ikzf5,Jun,Mapk14,Pkd1,Sirt1,Smad3,Suz12,Taok1,Tgfb2,Whsc1,Zeb1,Zeb2
GO.0031076	embryonic camera-type eye development	3	0.00484	ENSMUSP00000025081,ENSMUSP00000032322,ENSMUSP00000038405	Cited2,Lrp6,Zeb1
GO.0090400	stress-induced premature senescence	2	0.00489	ENSMUSP00000004990,ENSMUSP00000020257	Mapk14,Sirt1
GO.0051251	positive regulation of lymphocyte activation	5	0.00512	ENSMUSP00000028071,ENSMUSP00000038514,ENSMUSP00000067205,ENSMUSP00000075992,ENSMUSP00000114076	Bmi1,Igf2,Ikzf1,Irs2,Whsc1
GO.0042472	inner ear morphogenesis	4	0.00522	ENSMUSP00000024755,ENSMUSP00000025081,ENSMUSP00000026917,ENSMUSP00000052559	Clic5,Dlx5,Nrp1,Zeb1
GO.0060323	head morphogenesis	3	0.00557	ENSMUSP00000032322,ENSMUSP00000043849,ENSMUSP00000052559	Dlx5,Lrp6,Tgfb2
GO.0018105	peptidyl-serine phosphorylation	4	0.0056	ENSMUSP00000004990,ENSMUSP00000028600,ENSMUSP00000033642,ENSMUSP00000049296	Dcx,Hipk3,Mapk14,Pkd1
GO.0030099	myeloid cell differentiation	5	0.00598	ENSMUSP00000004990,ENSMUSP00000007130,ENSMUSP00000038405,ENSMUSP00000054270,ENSMUSP00000075992	Cited2,Ctnnb1,Ikzf1,Jun,Mapk14
GO.0021987	cerebral cortex development	4	0.00621	ENSMUSP00000007130,ENSMUSP00000026917,ENSMUSP00000032322,ENSMUSP00000099907	Ctnnb1,Lrp6,Nrp1,Rtn4
GO.0007184	SMAD protein import into nucleus	2	0.00633	ENSMUSP00000043849,ENSMUSP00000054270	Jun,Tgfb2
GO.0031017	exocrine pancreas development	2	0.00633	ENSMUSP00000088837,ENSMUSP00000114076	Igf2,Insr
GO.0046628	positive regulation of insulin receptor signaling pathway	2	0.00633	ENSMUSP00000020257,ENSMUSP00000114076	Igf2,Sirt1
GO.0032880	regulation of protein localization	9	0.00643	ENSMUSP00000004990,ENSMUSP00000007130,ENSMUSP00000020257,ENSMUSP00000038514,ENSMUSP00000043849,ENSMUSP00000049296,ENSMUSP00000058629,ENSMUSP00000063714,ENSMUSP00000067205	Arhgdia,Ctnnb1,Fzd1,Irs2,Mapk14,Pkd1,Sirt1,Tgfb2,Whsc1
GO.0001933	negative regulation of protein phosphorylation	6	0.00651	ENSMUSP00000020257,ENSMUSP00000028600,ENSMUSP00000032322,ENSMUSP00000049764,ENSMUSP00000054270,ENSMUSP00000088451	Akt1s1,Ash1l,Hipk3,Jun,Lrp6,Sirt1
GO.0033043	regulation of organelle organization	10	0.00651	ENSMUSP00000007130,ENSMUSP00000014922,ENSMUSP00000017435,ENSMUSP00000020257,ENSMUSP00000021091,ENSMUSP00000028229,ENSMUSP00000049296,ENSMUSP00000080278,ENSMUSP00000088837,ENSMUSP00000114076	Ctnnb1,Fhod1,Igf2,Insr,Mtf2,Pafah1b1,Pkd1,Sirt1,Taok1,Zeb2
GO.0033673	negative regulation of kinase activity	5	0.00659	ENSMUSP00000020257,ENSMUSP00000028600,ENSMUSP00000032322,ENSMUSP00000038514,ENSMUSP00000049764	Akt1s1,Hipk3,Irs2,Lrp6,Sirt1
GO.0051272	positive regulation of cellular component movement	6	0.00669	ENSMUSP00000026917,ENSMUSP00000031653,ENSMUSP00000038514,ENSMUSP00000043849,ENSMUSP00000088837,ENSMUSP00000090177	Flt1,Insr,Irs2,Nrp1,Smurf2,Tgfb2
GO.0061448	connective tissue development	5	0.00671	ENSMUSP00000004990,ENSMUSP00000025081,ENSMUSP00000032322,ENSMUSP00000043849,ENSMUSP00000049296	Lrp6,Mapk14,Pkd1,Tgfb2,Zeb1
GO.0001841	neural tube formation	4	0.00699	ENSMUSP00000028229,ENSMUSP00000032322,ENSMUSP00000038405,ENSMUSP00000058629	Cited2,Fzd1,Lrp6,Zeb2
GO.0043588	skin development	5	0.007	ENSMUSP00000007130,ENSMUSP00000036952,ENSMUSP00000043849,ENSMUSP00000049296,ENSMUSP00000052020	Ctnnb1,Flnb,Foxq1,Pkd1,Tgfb2
GO.0001569	patterning of blood vessels	3	0.00712	ENSMUSP00000007130,ENSMUSP00000026917,ENSMUSP00000031653	Ctnnb1,Flt1,Nrp1
GO.0048806	genitalia development	3	0.00712	ENSMUSP00000007130,ENSMUSP00000032322,ENSMUSP00000049296	Ctnnb1,Lrp6,Pkd1
GO.0040017	positive regulation of locomotion	6	0.00742	ENSMUSP00000026917,ENSMUSP00000031653,ENSMUSP00000038514,ENSMUSP00000043849,ENSMUSP00000088837,ENSMUSP00000090177	Flt1,Insr,Irs2,Nrp1,Smurf2,Tgfb2
GO.0045927	positive regulation of growth	5	0.00742	ENSMUSP00000004990,ENSMUSP00000026917,ENSMUSP00000043849,ENSMUSP00000075992,ENSMUSP00000088837	Ikzf1,Insr,Mapk14,Nrp1,Tgfb2
GO.0007049	cell cycle	10	0.00765	ENSMUSP00000004990,ENSMUSP00000007130,ENSMUSP00000017435,ENSMUSP00000021091,ENSMUSP00000036035,ENSMUSP00000043849,ENSMUSP00000049296,ENSMUSP00000075992,ENSMUSP00000099671,ENSMUSP00000117847	Cdca2,Ctnnb1,Foxn3,Ikzf1,Mapk14,Myh10,Pafah1b1,Pkd1,Taok1,Tgfb2
GO.0014047	glutamate secretion	2	0.00782	ENSMUSP00000057989,ENSMUSP00000099585	Bdnf,Trpv1
GO.0061307	cardiac neural crest cell differentiation involved in heart development	2	0.00782	ENSMUSP00000032322,ENSMUSP00000038405	Cited2,Lrp6
GO.0061549	sympathetic ganglion development	2	0.00782	ENSMUSP00000007130,ENSMUSP00000026917	Ctnnb1,Nrp1
GO.0097201	negative regulation of transcription from RNA polymerase II promoter in response to stress	2	0.00782	ENSMUSP00000038405,ENSMUSP00000054270	Cited2,Jun
GO.0006996	organelle organization	16	0.00809	ENSMUSP00000007130,ENSMUSP00000017692,ENSMUSP00000020257,ENSMUSP00000021091,ENSMUSP00000028071,ENSMUSP00000052020,ENSMUSP00000054270,ENSMUSP00000067205,ENSMUSP00000075992,ENSMUSP00000080278,ENSMUSP00000084039,ENSMUSP00000088451,ENSMUSP00000099671,ENSMUSP00000099907,ENSMUSP00000109650,ENSMUSP00000117847	Ash1l,Bicd1,Bmi1,Cdca2,Ctnnb1,Flnb,Ikzf1,Jun,Mtap2,Mtf2,Myh10,Pafah1b1,Rtn4,Sirt1,Suz12,Whsc1
GO.0050863	regulation of T cell activation	5	0.00815	ENSMUSP00000007130,ENSMUSP00000025081,ENSMUSP00000028071,ENSMUSP00000075992,ENSMUSP00000114076	Bmi1,Ctnnb1,Igf2,Ikzf1,Zeb1
GO.0030111	regulation of Wnt signaling pathway	5	0.0083	ENSMUSP00000004990,ENSMUSP00000028229,ENSMUSP00000032322,ENSMUSP00000052559,ENSMUSP00000058629	Dlx5,Fzd1,Lrp6,Mapk14,Zeb2
GO.0030856	regulation of epithelial cell differentiation	4	0.0083	ENSMUSP00000007130,ENSMUSP00000025081,ENSMUSP00000028229,ENSMUSP00000043849	Ctnnb1,Tgfb2,Zeb1,Zeb2
GO.0048538	thymus development	3	0.00841	ENSMUSP00000007130,ENSMUSP00000038405,ENSMUSP00000075992	Cited2,Ctnnb1,Ikzf1
GO.0060324	face development	3	0.00841	ENSMUSP00000032322,ENSMUSP00000043849,ENSMUSP00000052559	Dlx5,Lrp6,Tgfb2
GO.0043086	negative regulation of catalytic activity	8	0.00882	ENSMUSP00000005406,ENSMUSP00000020257,ENSMUSP00000028600,ENSMUSP00000032322,ENSMUSP00000038514,ENSMUSP00000043849,ENSMUSP00000049764,ENSMUSP00000084039	Akt1s1,App,Bicd1,Hipk3,Irs2,Lrp6,Sirt1,Tgfb2
GO.0001837	epithelial to mesenchymal transition	3	0.00888	ENSMUSP00000032322,ENSMUSP00000043849,ENSMUSP00000099907	Lrp6,Rtn4,Tgfb2
GO.0050896	response to stimulus	26	0.00902	ENSMUSP00000005406,ENSMUSP00000007130,ENSMUSP00000017435,ENSMUSP00000017832,ENSMUSP00000020257,ENSMUSP00000024755,ENSMUSP00000025081,ENSMUSP00000026917,ENSMUSP00000028815,ENSMUSP00000031653,ENSMUSP00000032322,ENSMUSP00000034973,ENSMUSP00000036035,ENSMUSP00000038405,ENSMUSP00000038514,ENSMUSP00000043849,ENSMUSP00000049095,ENSMUSP00000049296,ENSMUSP00000052559,ENSMUSP00000057989,ENSMUSP00000088837,…	App,Bdnf,Cited2,Clic5,Ctnnb1,Dlx5,Flt1,Foxn3,Hnf4g,Igf2,Ins1,Insr,Irs2,Lrp6,Mtap2,Myh10,Nrp1,Pkd1,Plxnc1,Sirt1,Slc23a2,Smad3,Smurf2,Taok1,Tgfb2,Zeb1
GO.0030855	epithelial cell differentiation	7	0.00913	ENSMUSP00000007130,ENSMUSP00000021091,ENSMUSP00000024755,ENSMUSP00000052020,ENSMUSP00000052559,ENSMUSP00000054270,ENSMUSP00000058629	Clic5,Ctnnb1,Dlx5,Flnb,Fzd1,Jun,Pafah1b1
GO.0042471	ear morphogenesis	4	0.00921	ENSMUSP00000024755,ENSMUSP00000025081,ENSMUSP00000026917,ENSMUSP00000052559	Clic5,Dlx5,Nrp1,Zeb1
GO.0060541	respiratory system development	5	0.00921	ENSMUSP00000007130,ENSMUSP00000032322,ENSMUSP00000049296,ENSMUSP00000052559,ENSMUSP00000058629	Ctnnb1,Dlx5,Fzd1,Lrp6,Pkd1
GO.0060042	retina morphogenesis in camera-type eye	3	0.00989	ENSMUSP00000032322,ENSMUSP00000075992,ENSMUSP00000080808	Fat3,Ikzf1,Lrp6
GO.0010171	body morphogenesis	3	0.0104	ENSMUSP00000032322,ENSMUSP00000043849,ENSMUSP00000052559	Dlx5,Lrp6,Tgfb2
GO.0035270	endocrine system development	4	0.0104	ENSMUSP00000017832,ENSMUSP00000038405,ENSMUSP00000049095,ENSMUSP00000088837	Cited2,Hnf4g,Ins1,Insr
GO.1902105	regulation of leukocyte differentiation	5	0.0105	ENSMUSP00000007130,ENSMUSP00000025081,ENSMUSP00000028071,ENSMUSP00000054270,ENSMUSP00000075992	Bmi1,Ctnnb1,Ikzf1,Jun,Zeb1
GO.0001774	microglial cell activation	2	0.0112	ENSMUSP00000054270,ENSMUSP00000099585	Jun,Trpv1
GO.0002024	diet induced thermogenesis	2	0.0112	ENSMUSP00000024755,ENSMUSP00000099585	Clic5,Trpv1
GO.0009628	response to abiotic stimulus	9	0.0112	ENSMUSP00000004990,ENSMUSP00000005406,ENSMUSP00000020257,ENSMUSP00000031653,ENSMUSP00000033642,ENSMUSP00000043849,ENSMUSP00000049296,ENSMUSP00000054270,ENSMUSP00000063714	App,Arhgdia,Dcx,Flt1,Jun,Mapk14,Pkd1,Sirt1,Tgfb2
GO.0060439	trachea morphogenesis	2	0.0112	ENSMUSP00000007130,ENSMUSP00000032322	Ctnnb1,Lrp6
GO.0014032	neural crest cell development	3	0.0115	ENSMUSP00000026917,ENSMUSP00000028229,ENSMUSP00000038405	Cited2,Nrp1,Zeb2
GO.0044092	negative regulation of molecular function	9	0.0121	ENSMUSP00000005406,ENSMUSP00000020257,ENSMUSP00000028600,ENSMUSP00000032322,ENSMUSP00000038514,ENSMUSP00000043849,ENSMUSP00000049764,ENSMUSP00000054270,ENSMUSP00000084039	Akt1s1,App,Bicd1,Hipk3,Irs2,Jun,Lrp6,Sirt1,Tgfb2
GO.0048844	artery morphogenesis	3	0.0121	ENSMUSP00000007130,ENSMUSP00000026917,ENSMUSP00000038405	Cited2,Ctnnb1,Nrp1
GO.0030308	negative regulation of cell growth	4	0.0128	ENSMUSP00000020257,ENSMUSP00000026917,ENSMUSP00000043849,ENSMUSP00000099907	Nrp1,Rtn4,Sirt1,Tgfb2
GO.0009880	embryonic pattern specification	3	0.0133	ENSMUSP00000007130,ENSMUSP00000026917,ENSMUSP00000032322	Ctnnb1,Lrp6,Nrp1
GO.0035358	regulation of peroxisome proliferator activated receptor signaling pathway	2	0.0133	ENSMUSP00000020257,ENSMUSP00000038405	Cited2,Sirt1
GO.0032846	positive regulation of homeostatic process	4	0.0138	ENSMUSP00000004990,ENSMUSP00000007130,ENSMUSP00000032322,ENSMUSP00000043849	Ctnnb1,Lrp6,Mapk14,Tgfb2
GO.0045740	positive regulation of DNA replication	3	0.0139	ENSMUSP00000007130,ENSMUSP00000054270,ENSMUSP00000088837	Ctnnb1,Insr,Jun
GO.0051276	chromosome organization	8	0.0139	ENSMUSP00000007130,ENSMUSP00000017692,ENSMUSP00000020257,ENSMUSP00000028071,ENSMUSP00000067205,ENSMUSP00000075992,ENSMUSP00000080278,ENSMUSP00000088451	Ash1l,Bmi1,Ctnnb1,Ikzf1,Mtf2,Sirt1,Suz12,Whsc1
GO.0005996	monosaccharide metabolic process	4	0.0141	ENSMUSP00000004990,ENSMUSP00000028815,ENSMUSP00000049095,ENSMUSP00000114076	Igf2,Ins1,Mapk14,Slc23a2
GO.0006796	phosphate-containing compound metabolic process	12	0.0145	ENSMUSP00000004990,ENSMUSP00000005406,ENSMUSP00000017435,ENSMUSP00000026917,ENSMUSP00000028600,ENSMUSP00000031653,ENSMUSP00000033642,ENSMUSP00000043849,ENSMUSP00000049296,ENSMUSP00000082197,ENSMUSP00000088837,ENSMUSP00000110611	App,Dcx,Flt1,Hipk3,Insr,Kalrn,Mapk14,Nrp1,Pkd1,Ptpn21,Taok1,Tgfb2
GO.0010770	positive regulation of cell morphogenesis involved in differentiation	4	0.0148	ENSMUSP00000007130,ENSMUSP00000021091,ENSMUSP00000026917,ENSMUSP00000043849	Ctnnb1,Nrp1,Pafah1b1,Tgfb2
GO.0007569	cell aging	3	0.0152	ENSMUSP00000004990,ENSMUSP00000020257,ENSMUSP00000038405	Cited2,Mapk14,Sirt1
GO.0008286	insulin receptor signaling pathway	3	0.0152	ENSMUSP00000038514,ENSMUSP00000088837,ENSMUSP00000114076	Igf2,Insr,Irs2
GO.0021903	rostrocaudal neural tube patterning	2	0.0152	ENSMUSP00000028071,ENSMUSP00000032322	Bmi1,Lrp6
GO.0035112	genitalia morphogenesis	2	0.0152	ENSMUSP00000007130,ENSMUSP00000032322	Ctnnb1,Lrp6
GO.0050885	neuromuscular process controlling balance	3	0.0152	ENSMUSP00000005406,ENSMUSP00000024755,ENSMUSP00000099671	App,Clic5,Myh10
GO.0048639	positive regulation of developmental growth	4	0.0154	ENSMUSP00000004990,ENSMUSP00000026917,ENSMUSP00000075992,ENSMUSP00000088837	Ikzf1,Insr,Mapk14,Nrp1
GO.0031667	response to nutrient levels	6	0.0162	ENSMUSP00000020257,ENSMUSP00000024755,ENSMUSP00000032322,ENSMUSP00000054270,ENSMUSP00000058629,ENSMUSP00000099585	Clic5,Fzd1,Jun,Lrp6,Sirt1,Trpv1
GO.0060840	artery development	3	0.0165	ENSMUSP00000007130,ENSMUSP00000026917,ENSMUSP00000038405	Cited2,Ctnnb1,Nrp1
GO.0016571	histone methylation	3	0.0173	ENSMUSP00000017692,ENSMUSP00000067205,ENSMUSP00000088451	Ash1l,Suz12,Whsc1
GO.0042306	regulation of protein import into nucleus	4	0.0174	ENSMUSP00000004990,ENSMUSP00000020257,ENSMUSP00000049296,ENSMUSP00000058629	Fzd1,Mapk14,Pkd1,Sirt1
GO.0038084	vascular endothelial growth factor signaling pathway	2	0.0175	ENSMUSP00000026917,ENSMUSP00000031653	Flt1,Nrp1
GO.0050678	regulation of epithelial cell proliferation	5	0.0178	ENSMUSP00000007130,ENSMUSP00000032322,ENSMUSP00000043849,ENSMUSP00000052559,ENSMUSP00000054270	Ctnnb1,Dlx5,Jun,Lrp6,Tgfb2
GO.0045665	negative regulation of neuron differentiation	4	0.0185	ENSMUSP00000005406,ENSMUSP00000026917,ENSMUSP00000080808,ENSMUSP00000099907	App,Fat3,Nrp1,Rtn4
GO.0034391	regulation of smooth muscle cell apoptotic process	2	0.0197	ENSMUSP00000020257,ENSMUSP00000032322	Lrp6,Sirt1
GO.0016570	histone modification	5	0.0198	ENSMUSP00000017692,ENSMUSP00000020257,ENSMUSP00000028071,ENSMUSP00000067205,ENSMUSP00000088451	Ash1l,Bmi1,Sirt1,Suz12,Whsc1
GO.0042490	mechanoreceptor differentiation	3	0.0202	ENSMUSP00000021091,ENSMUSP00000024755,ENSMUSP00000057989	Bdnf,Clic5,Pafah1b1
GO.0060828	regulation of canonical Wnt signaling pathway	4	0.0202	ENSMUSP00000004990,ENSMUSP00000032322,ENSMUSP00000052559,ENSMUSP00000058629	Dlx5,Fzd1,Lrp6,Mapk14
GO.0010564	regulation of cell cycle process	6	0.0211	ENSMUSP00000005406,ENSMUSP00000007130,ENSMUSP00000036035,ENSMUSP00000049296,ENSMUSP00000088837,ENSMUSP00000114076	App,Ctnnb1,Foxn3,Igf2,Insr,Pkd1
GO.0051179	localization	20	0.0219	ENSMUSP00000005406,ENSMUSP00000007130,ENSMUSP00000020707,ENSMUSP00000022871,ENSMUSP00000024755,ENSMUSP00000026917,ENSMUSP00000028229,ENSMUSP00000028815,ENSMUSP00000031653,ENSMUSP00000032322,ENSMUSP00000033642,ENSMUSP00000043849,ENSMUSP00000049095,ENSMUSP00000049296,ENSMUSP00000054270,ENSMUSP00000057989,ENSMUSP00000080808,ENSMUSP00000084039,ENSMUSP00000099671,ENSMUSP00000099907	App,Bdnf,Bicd1,Clic5,Ctnnb1,Dcx,Fat3,Flt1,Gabra1,Ins1,Jun,Lrp6,Myh10,Nrp1,Pkd1,Rtn4,Sdc2,Slc23a2,Tgfb2,Zeb2
GO.0060038	cardiac muscle cell proliferation	2	0.0222	ENSMUSP00000007130,ENSMUSP00000043849	Ctnnb1,Tgfb2
GO.0021675	nerve development	3	0.0227	ENSMUSP00000026917,ENSMUSP00000038405,ENSMUSP00000057989	Bdnf,Cited2,Nrp1
GO.0010720	positive regulation of cell development	6	0.023	ENSMUSP00000007130,ENSMUSP00000021091,ENSMUSP00000025081,ENSMUSP00000026917,ENSMUSP00000043849,ENSMUSP00000057989	Bdnf,Ctnnb1,Nrp1,Pafah1b1,Tgfb2,Zeb1
GO.0043414	macromolecule methylation	4	0.023	ENSMUSP00000017692,ENSMUSP00000028071,ENSMUSP00000067205,ENSMUSP00000088451	Ash1l,Bmi1,Suz12,Whsc1
GO.0007413	axonal fasciculation	2	0.0247	ENSMUSP00000026917,ENSMUSP00000099907	Nrp1,Rtn4
GO.0009950	dorsal/ventral axis specification	2	0.0247	ENSMUSP00000007130,ENSMUSP00000032322	Ctnnb1,Lrp6
GO.0045637	regulation of myeloid cell differentiation	4	0.0255	ENSMUSP00000004990,ENSMUSP00000007130,ENSMUSP00000054270,ENSMUSP00000075992	Ctnnb1,Ikzf1,Jun,Mapk14
GO.0022409	positive regulation of cell-cell adhesion	4	0.026	ENSMUSP00000028071,ENSMUSP00000038405,ENSMUSP00000075992,ENSMUSP00000114076	Bmi1,Cited2,Igf2,Ikzf1
GO.2000379	positive regulation of reactive oxygen species metabolic process	3	0.0262	ENSMUSP00000004990,ENSMUSP00000088837,ENSMUSP00000099585	Insr,Mapk14,Trpv1
GO.0018205	peptidyl-lysine modification	4	0.0264	ENSMUSP00000020257,ENSMUSP00000028071,ENSMUSP00000067205,ENSMUSP00000088451	Ash1l,Bmi1,Sirt1,Whsc1
GO.0032872	regulation of stress-activated MAPK cascade	4	0.0264	ENSMUSP00000017435,ENSMUSP00000028229,ENSMUSP00000028600,ENSMUSP00000043849	Hipk3,Taok1,Tgfb2,Zeb2
GO.0050670	regulation of lymphocyte proliferation	4	0.0264	ENSMUSP00000007130,ENSMUSP00000028071,ENSMUSP00000038514,ENSMUSP00000114076	Bmi1,Ctnnb1,Igf2,Irs2
GO.0002521	leukocyte differentiation	5	0.0266	ENSMUSP00000004990,ENSMUSP00000007130,ENSMUSP00000038405,ENSMUSP00000054270,ENSMUSP00000075992	Cited2,Ctnnb1,Ikzf1,Jun,Mapk14
GO.0021801	cerebral cortex radial glia guided migration	2	0.027	ENSMUSP00000007130,ENSMUSP00000099907	Ctnnb1,Rtn4
GO.0045785	positive regulation of cell adhesion	5	0.0271	ENSMUSP00000028071,ENSMUSP00000038405,ENSMUSP00000043849,ENSMUSP00000075992,ENSMUSP00000114076	Bmi1,Cited2,Igf2,Ikzf1,Tgfb2
GO.0021954	central nervous system neuron development	3	0.0276	ENSMUSP00000026917,ENSMUSP00000033642,ENSMUSP00000109650	Dcx,Mtap2,Nrp1
GO.0071375	cellular response to peptide hormone stimulus	4	0.0276	ENSMUSP00000038514,ENSMUSP00000058629,ENSMUSP00000088837,ENSMUSP00000114076	Fzd1,Igf2,Insr,Irs2
GO.0065008	regulation of biological quality	15	0.0277	ENSMUSP00000005406,ENSMUSP00000007130,ENSMUSP00000020257,ENSMUSP00000026917,ENSMUSP00000028071,ENSMUSP00000038405,ENSMUSP00000038514,ENSMUSP00000049296,ENSMUSP00000049764,ENSMUSP00000057989,ENSMUSP00000063714,ENSMUSP00000075992,ENSMUSP00000088837,ENSMUSP00000099671,ENSMUSP00000099907	Akt1s1,App,Arhgdia,Bdnf,Bmi1,Cited2,Ctnnb1,Ikzf1,Insr,Irs2,Myh10,Nrp1,Pkd1,Rtn4,Sirt1
GO.0042063	gliogenesis	4	0.0281	ENSMUSP00000007130,ENSMUSP00000032322,ENSMUSP00000043849,ENSMUSP00000099907	Ctnnb1,Lrp6,Rtn4,Tgfb2
GO.0035050	embryonic heart tube development	3	0.0285	ENSMUSP00000007130,ENSMUSP00000032322,ENSMUSP00000038405	Cited2,Ctnnb1,Lrp6
GO.0032868	response to insulin	4	0.0286	ENSMUSP00000020257,ENSMUSP00000038514,ENSMUSP00000088837,ENSMUSP00000114076	Igf2,Insr,Irs2,Sirt1
GO.0001570	vasculogenesis	3	0.0294	ENSMUSP00000007130,ENSMUSP00000026917,ENSMUSP00000038405	Cited2,Ctnnb1,Nrp1
GO.0035994	response to muscle stretch	2	0.0294	ENSMUSP00000004990,ENSMUSP00000054270	Jun,Mapk14
GO.0072273	metanephric nephron morphogenesis	2	0.0294	ENSMUSP00000007130,ENSMUSP00000049296	Ctnnb1,Pkd1
GO.0001942	hair follicle development	3	0.0302	ENSMUSP00000007130,ENSMUSP00000036952,ENSMUSP00000043849	Ctnnb1,Foxq1,Tgfb2
GO.0044723	single-organism carbohydrate metabolic process	6	0.0302	ENSMUSP00000004990,ENSMUSP00000028815,ENSMUSP00000030263,ENSMUSP00000043077,ENSMUSP00000049095,ENSMUSP00000114076	Igf2,Ins1,Mapk14,Mgat3,Slc23a2,St3gal3
GO.0046777	protein autophosphorylation	4	0.0312	ENSMUSP00000004990,ENSMUSP00000031653,ENSMUSP00000033642,ENSMUSP00000088837	Dcx,Flt1,Insr,Mapk14
GO.0098773	skin epidermis development	3	0.0312	ENSMUSP00000007130,ENSMUSP00000036952,ENSMUSP00000043849	Ctnnb1,Foxq1,Tgfb2
GO.1902589	single-organism organelle organization	12	0.0319	ENSMUSP00000007130,ENSMUSP00000017692,ENSMUSP00000020257,ENSMUSP00000021091,ENSMUSP00000028071,ENSMUSP00000052020,ENSMUSP00000067205,ENSMUSP00000084039,ENSMUSP00000088451,ENSMUSP00000099671,ENSMUSP00000109650,ENSMUSP00000117847	Ash1l,Bicd1,Bmi1,Cdca2,Ctnnb1,Flnb,Mtap2,Myh10,Pafah1b1,Sirt1,Suz12,Whsc1
GO.0030335	positive regulation of cell migration	5	0.032	ENSMUSP00000031653,ENSMUSP00000038514,ENSMUSP00000043849,ENSMUSP00000088837,ENSMUSP00000090177	Flt1,Insr,Irs2,Smurf2,Tgfb2
GO.0030517	negative regulation of axon extension	2	0.032	ENSMUSP00000026917,ENSMUSP00000099907	Nrp1,Rtn4
GO.0045778	positive regulation of ossification	3	0.032	ENSMUSP00000007130,ENSMUSP00000032322,ENSMUSP00000043849	Ctnnb1,Lrp6,Tgfb2
GO.0060117	auditory receptor cell development	2	0.032	ENSMUSP00000021091,ENSMUSP00000024755	Clic5,Pafah1b1
GO.0030278	regulation of ossification	4	0.0322	ENSMUSP00000007130,ENSMUSP00000032322,ENSMUSP00000043849,ENSMUSP00000058629	Ctnnb1,Fzd1,Lrp6,Tgfb2
GO.0051049	regulation of transport	11	0.0328	ENSMUSP00000004990,ENSMUSP00000007130,ENSMUSP00000020257,ENSMUSP00000024755,ENSMUSP00000038514,ENSMUSP00000043849,ENSMUSP00000049296,ENSMUSP00000058629,ENSMUSP00000084039,ENSMUSP00000088837,ENSMUSP00000099585	Bicd1,Clic5,Ctnnb1,Fzd1,Insr,Irs2,Mapk14,Pkd1,Sirt1,Tgfb2,Trpv1
GO.0000077	DNA damage checkpoint	3	0.0338	ENSMUSP00000004990,ENSMUSP00000017435,ENSMUSP00000036035	Foxn3,Mapk14,Taok1
GO.0006006	glucose metabolic process	3	0.0338	ENSMUSP00000004990,ENSMUSP00000049095,ENSMUSP00000114076	Igf2,Ins1,Mapk14
GO.0010977	negative regulation of neuron projection development	3	0.0338	ENSMUSP00000026917,ENSMUSP00000080808,ENSMUSP00000099907	Fat3,Nrp1,Rtn4
GO.0045639	positive regulation of myeloid cell differentiation	3	0.0338	ENSMUSP00000004990,ENSMUSP00000054270,ENSMUSP00000075992	Ikzf1,Jun,Mapk14
GO.0060438	trachea development	2	0.0345	ENSMUSP00000007130,ENSMUSP00000032322	Ctnnb1,Lrp6
GO.1900274	regulation of phospholipase C activity	2	0.0345	ENSMUSP00000031653,ENSMUSP00000084039	Bicd1,Flt1
GO.2000106	regulation of leukocyte apoptotic process	3	0.0348	ENSMUSP00000020257,ENSMUSP00000038514,ENSMUSP00000043849	Irs2,Sirt1,Tgfb2
GO.0043065	positive regulation of apoptotic process	6	0.0359	ENSMUSP00000007130,ENSMUSP00000020257,ENSMUSP00000032322,ENSMUSP00000043849,ENSMUSP00000054270,ENSMUSP00000099585	Ctnnb1,Jun,Lrp6,Sirt1,Tgfb2,Trpv1
GO.0060021	palate development	3	0.0359	ENSMUSP00000032322,ENSMUSP00000052559,ENSMUSP00000058629	Dlx5,Fzd1,Lrp6
GO.0006469	negative regulation of protein kinase activity	4	0.0361	ENSMUSP00000020257,ENSMUSP00000028600,ENSMUSP00000032322,ENSMUSP00000049764	Akt1s1,Hipk3,Lrp6,Sirt1
GO.0043523	regulation of neuron apoptotic process	4	0.0361	ENSMUSP00000026917,ENSMUSP00000043849,ENSMUSP00000049764,ENSMUSP00000057989	Akt1s1,Bdnf,Nrp1,Tgfb2
GO.0010975	regulation of neuron projection development	5	0.0362	ENSMUSP00000021091,ENSMUSP00000022871,ENSMUSP00000026917,ENSMUSP00000080808,ENSMUSP00000099907	Fat3,Nrp1,Pafah1b1,Rtn4,Sdc2
GO.0006929	substrate-dependent cell migration	2	0.0371	ENSMUSP00000026917,ENSMUSP00000099671	Myh10,Nrp1
GO.0007530	sex determination	2	0.0371	ENSMUSP00000038405,ENSMUSP00000088837	Cited2,Insr
GO.0043586	tongue development	2	0.0371	ENSMUSP00000007130,ENSMUSP00000057989	Bdnf,Ctnnb1
GO.0048485	sympathetic nervous system development	2	0.0371	ENSMUSP00000007130,ENSMUSP00000026917	Ctnnb1,Nrp1
GO.0071526	semaphorin-plexin signaling pathway	2	0.0371	ENSMUSP00000026917,ENSMUSP00000063714	Arhgdia,Nrp1
GO.0051649	establishment of localization in cell	10	0.0381	ENSMUSP00000005406,ENSMUSP00000007130,ENSMUSP00000032322,ENSMUSP00000043849,ENSMUSP00000049296,ENSMUSP00000054270,ENSMUSP00000057989,ENSMUSP00000084039,ENSMUSP00000099585,ENSMUSP00000099671	App,Bdnf,Bicd1,Ctnnb1,Jun,Lrp6,Myh10,Pkd1,Tgfb2,Trpv1
GO.0042633	hair cycle	3	0.0388	ENSMUSP00000007130,ENSMUSP00000036952,ENSMUSP00000043849	Ctnnb1,Foxq1,Tgfb2
GO.0002021	response to dietary excess	2	0.04	ENSMUSP00000024755,ENSMUSP00000099585	Clic5,Trpv1
GO.0009798	axis specification	3	0.04	ENSMUSP00000007130,ENSMUSP00000032322,ENSMUSP00000038405	Cited2,Ctnnb1,Lrp6
GO.0032007	negative regulation of TOR signaling	2	0.04	ENSMUSP00000020257,ENSMUSP00000049764	Akt1s1,Sirt1
GO.0060317	cardiac epithelial to mesenchymal transition	2	0.04	ENSMUSP00000043849,ENSMUSP00000099907	Rtn4,Tgfb2
GO.0090101	negative regulation of transmembrane receptor protein serine/threonine kinase signaling pathway	3	0.041	ENSMUSP00000020257,ENSMUSP00000058629,ENSMUSP00000090177	Fzd1,Sirt1,Smurf2
GO.2001252	positive regulation of chromosome organization	3	0.041	ENSMUSP00000007130,ENSMUSP00000020257,ENSMUSP00000080278	Ctnnb1,Mtf2,Sirt1
GO.0070201	regulation of establishment of protein localization	7	0.042	ENSMUSP00000004990,ENSMUSP00000020257,ENSMUSP00000038514,ENSMUSP00000043849,ENSMUSP00000049296,ENSMUSP00000058629,ENSMUSP00000067205	Fzd1,Irs2,Mapk14,Pkd1,Sirt1,Tgfb2,Whsc1
GO.0072164	mesonephric tubule development	3	0.042	ENSMUSP00000007130,ENSMUSP00000049296,ENSMUSP00000057989	Bdnf,Ctnnb1,Pkd1
GO.0002089	lens morphogenesis in camera-type eye	2	0.0428	ENSMUSP00000007130,ENSMUSP00000038405	Cited2,Ctnnb1
GO.0023014	signal transduction by protein phosphorylation	4	0.0428	ENSMUSP00000004990,ENSMUSP00000017435,ENSMUSP00000043849,ENSMUSP00000088837	Insr,Mapk14,Taok1,Tgfb2
GO.0055017	cardiac muscle tissue growth	2	0.0428	ENSMUSP00000007130,ENSMUSP00000043849	Ctnnb1,Tgfb2
GO.0060070	canonical Wnt signaling pathway	3	0.0429	ENSMUSP00000007130,ENSMUSP00000032322,ENSMUSP00000058629	Ctnnb1,Fzd1,Lrp6
GO.0071396	cellular response to lipid	5	0.043	ENSMUSP00000004990,ENSMUSP00000017832,ENSMUSP00000028071,ENSMUSP00000032322,ENSMUSP00000058629	Bmi1,Fzd1,Hnf4g,Lrp6,Mapk14
GO.2001234	negative regulation of apoptotic signaling pathway	4	0.0432	ENSMUSP00000007130,ENSMUSP00000020257,ENSMUSP00000026917,ENSMUSP00000028071	Bmi1,Ctnnb1,Nrp1,Sirt1
GO.0050769	positive regulation of neurogenesis	5	0.0434	ENSMUSP00000007130,ENSMUSP00000021091,ENSMUSP00000025081,ENSMUSP00000026917,ENSMUSP00000057989	Bdnf,Ctnnb1,Nrp1,Pafah1b1,Zeb1
GO.0001823	mesonephros development	3	0.0453	ENSMUSP00000007130,ENSMUSP00000049296,ENSMUSP00000057989	Bdnf,Ctnnb1,Pkd1
GO.0030177	positive regulation of Wnt signaling pathway	3	0.0453	ENSMUSP00000028229,ENSMUSP00000032322,ENSMUSP00000052559	Dlx5,Lrp6,Zeb2
GO.0002064	epithelial cell development	4	0.0454	ENSMUSP00000007130,ENSMUSP00000021091,ENSMUSP00000024755,ENSMUSP00000052020	Clic5,Ctnnb1,Flnb,Pafah1b1
GO.0003338	metanephros morphogenesis	2	0.0456	ENSMUSP00000007130,ENSMUSP00000049296	Ctnnb1,Pkd1
GO.0021602	cranial nerve morphogenesis	2	0.0456	ENSMUSP00000026917,ENSMUSP00000038405	Cited2,Nrp1
GO.0061037	negative regulation of cartilage development	2	0.0456	ENSMUSP00000007130,ENSMUSP00000043849	Ctnnb1,Tgfb2
GO.0051241	negative regulation of multicellular organismal process	8	0.0463	ENSMUSP00000005406,ENSMUSP00000007130,ENSMUSP00000026917,ENSMUSP00000032322,ENSMUSP00000043849,ENSMUSP00000057989,ENSMUSP00000080808,ENSMUSP00000099907	App,Bdnf,Ctnnb1,Fat3,Lrp6,Nrp1,Rtn4,Tgfb2
GO.0048704	embryonic skeletal system morphogenesis	3	0.0475	ENSMUSP00000007130,ENSMUSP00000025081,ENSMUSP00000028071	Bmi1,Ctnnb1,Zeb1
GO.0048771	tissue remodeling	3	0.0475	ENSMUSP00000007130,ENSMUSP00000032322,ENSMUSP00000043849	Ctnnb1,Lrp6,Tgfb2
GO.0009952	anterior/posterior pattern specification	4	0.0486	ENSMUSP00000007130,ENSMUSP00000028071,ENSMUSP00000028229,ENSMUSP00000032322	Bmi1,Ctnnb1,Lrp6,Zeb2
GO.0010469	regulation of receptor activity	3	0.0486	ENSMUSP00000005406,ENSMUSP00000084039,ENSMUSP00000114076	App,Bicd1,Igf2
GO.0045992	negative regulation of embryonic development	2	0.0486	ENSMUSP00000007130,ENSMUSP00000032322	Ctnnb1,Lrp6
GO.0060419	heart growth	2	0.0486	ENSMUSP00000007130,ENSMUSP00000043849	Ctnnb1,Tgfb2
#pathway ID	pathway description	observed gene count	false discovery rate	matching proteins in your network (IDs)
4068	FoxO signaling pathway	7	1.94e-05	ENSMUSP00000004990,ENSMUSP00000020257,ENSMUSP00000034973,ENSMUSP00000038514,ENSMUSP00000043849,ENSMUSP00000049095,ENSMUSP00000088837
5205	Proteoglycans in cancer	7	0.00019	ENSMUSP00000004990,ENSMUSP00000007130,ENSMUSP00000022871,ENSMUSP00000043849,ENSMUSP00000052020,ENSMUSP00000058629,ENSMUSP00000114076
5206	MicroRNAs in cancer	6	0.00019	ENSMUSP00000020257,ENSMUSP00000025081,ENSMUSP00000028071,ENSMUSP00000028229,ENSMUSP00000038514,ENSMUSP00000043849
4152	AMPK signaling pathway	5	0.00143	ENSMUSP00000020257,ENSMUSP00000038514,ENSMUSP00000049095,ENSMUSP00000049764,ENSMUSP00000088837
5210	Colorectal cancer	4	0.00143	ENSMUSP00000007130,ENSMUSP00000034973,ENSMUSP00000043849,ENSMUSP00000054270
4310	Wnt signaling pathway	5	0.00178	ENSMUSP00000007130,ENSMUSP00000032322,ENSMUSP00000034973,ENSMUSP00000054270,ENSMUSP00000058629
4010	MAPK signaling pathway	6	0.0023	ENSMUSP00000004990,ENSMUSP00000017435,ENSMUSP00000043849,ENSMUSP00000052020,ENSMUSP00000054270,ENSMUSP00000057989
5166	HTLV-I infection	6	0.00277	ENSMUSP00000007130,ENSMUSP00000026917,ENSMUSP00000034973,ENSMUSP00000043849,ENSMUSP00000054270,ENSMUSP00000058629
5142	Chagas disease (American trypanosomiasis)	4	0.00523	ENSMUSP00000004990,ENSMUSP00000034973,ENSMUSP00000043849,ENSMUSP00000054270
4015	Rap1 signaling pathway	5	0.00706	ENSMUSP00000004990,ENSMUSP00000007130,ENSMUSP00000031653,ENSMUSP00000049095,ENSMUSP00000088837
4722	Neurotrophin signaling pathway	4	0.00724	ENSMUSP00000004990,ENSMUSP00000054270,ENSMUSP00000057989,ENSMUSP00000063714
4930	Type II diabetes mellitus	3	0.0074	ENSMUSP00000038514,ENSMUSP00000049095,ENSMUSP00000088837
5321	Inflammatory bowel disease (IBD)	3	0.0112	ENSMUSP00000034973,ENSMUSP00000043849,ENSMUSP00000054270
4390	Hippo signaling pathway	4	0.0124	ENSMUSP00000007130,ENSMUSP00000034973,ENSMUSP00000043849,ENSMUSP00000058629
4932	Non-alcoholic fatty liver disease (NAFLD)	4	0.0124	ENSMUSP00000038514,ENSMUSP00000049095,ENSMUSP00000054270,ENSMUSP00000088837
5140	Leishmaniasis	3	0.0124	ENSMUSP00000004990,ENSMUSP00000043849,ENSMUSP00000054270
5202	Transcriptional misregulation in cancer	4	0.0145	ENSMUSP00000025081,ENSMUSP00000028071,ENSMUSP00000031653,ENSMUSP00000067205
4520	Adherens junction	3	0.0159	ENSMUSP00000007130,ENSMUSP00000034973,ENSMUSP00000088837
5132	Salmonella infection	3	0.0183	ENSMUSP00000004990,ENSMUSP00000052020,ENSMUSP00000054270
4350	TGF-beta signaling pathway	3	0.0184	ENSMUSP00000034973,ENSMUSP00000043849,ENSMUSP00000090177
5323	Rheumatoid arthritis	3	0.0184	ENSMUSP00000031653,ENSMUSP00000043849,ENSMUSP00000054270
5200	Pathways in cancer	5	0.0216	ENSMUSP00000007130,ENSMUSP00000034973,ENSMUSP00000043849,ENSMUSP00000054270,ENSMUSP00000058629
4510	Focal adhesion	4	0.0268	ENSMUSP00000007130,ENSMUSP00000031653,ENSMUSP00000052020,ENSMUSP00000054270
4950	Maturity onset diabetes of the young	2	0.0268	ENSMUSP00000017832,ENSMUSP00000049095
4144	Endocytosis	4	0.0281	ENSMUSP00000031653,ENSMUSP00000034973,ENSMUSP00000043849,ENSMUSP00000090177
4066	HIF-1 signaling pathway	3	0.033	ENSMUSP00000031653,ENSMUSP00000049095,ENSMUSP00000088837
4380	Osteoclast differentiation	3	0.0459	ENSMUSP00000004990,ENSMUSP00000043849,ENSMUSP00000054270
